# Supplementary material for: Biosynthesis of ansamitocin P-3 incurs stress on the producing strain Actinosynnema pretiosum at multiple targets
Source: Commun Biol. 2023 Aug 18;6:860. doi: 10.1038/s42003-023-05227-w (PMC10439133; doi:10.1038/s42003-023-05227-w)
Supplement: Supplementary file 4 — Supplementary Data 1 [file 42003_2023_5227_MOESM4_ESM.xlsx]

## Sheet: Fig.1b
	Dry cell weight (mg/mL)
		ATCC 31280							HQG-5							One-way ANOVA Test	Estimated Effect Size
	Time (d)	3 Replicates			Mean	Standard Deviation	95% Confidence Interval		3 Replicates			Mean	Standard Deviation	95% Confidence Interval		p-value	Cohen's d
		Rep 1	Rep 2	Rep 3			Lower Bound	Upper Bound	Rep 1	Rep 2	Rep 3			Lower Bound	Upper Bound
	0	2.4	2.6	2.3	2.43333	0.152753	2.05388	2.81279	2.5	2.3	2.6	2.46667	0.152753	2.08721	2.84612	0.802482	0.5
	1	5.6	5.1	4.8	5.16667	0.404145	4.16271	6.17062	4.4	5.4	5.2	5	0.52915	3.68552	6.31448	0.686969	0.441726
	2	11.5	11.7	11.2	11.4667	0.251661	10.8415	12.0918	12.4	13	12.5	12.6333	0.321455	11.8348	13.4319	0.0077626	3.66667
	3	13.5	12.7	13.6	13.2667	0.493288	12.0413	14.4921	15.2	15.7	15.8	15.5667	0.321455	14.7681	16.3652	0.00248933	5.57832
	4	14.5	16	15.4	15.3	0.754983	13.4245	17.1755	18.4	19.2	18.5	18.7	0.43589	17.6172	19.7828	0.00250433	5.37587
	5	16.7	16.4	16.4	16.5	0.173205	16.0697	16.9303	19.6	19.7	19	19.4333	0.378594	18.4929	20.3738	0.00025884	9.17061
	6	17.7	17.5	17.1	17.4333	0.305505	16.6744	18.1922	18.3	19.2	20.6	19.3667	1.15902	16.4875	22.2458	0.0491231	2.28665

## Sheet: Fig.2b
		OD600 of AP-3 treated Filobasidium uniguttulatum					OD600 of QG-YNE treated Filobasidium uniguttulatum
	Time(h)	DMSO	0.1 (mg/L)	0.2 (mg/L)	0.3 (mg/L)	0.4 (mg/L)	DMSO	0.1 (mg/L)	0.2 (mg/L)	0.3 (mg/L)	0.4 (mg/L)
	4	0.11	0.11	0.11	0.11	0.11	0.1	0.1	0.1	0.11	0.1
	8	0.12	0.12	0.12	0.11	0.11	0.12	0.13	0.12	0.12	0.11
	12	0.23	0.19	0.13	0.12	0.11	0.26	0.23	0.17	0.14	0.13
	14	0.38	0.28	0.13	0.12	0.11	0.41	0.34	0.19	0.14	0.13
	16	0.59	0.42	0.14	0.12	0.11	0.64	0.52	0.23	0.16	0.13
	18	0.88	0.64	0.14	0.13	0.12	0.95	0.81	0.31	0.18	0.13
	21	1.24	1.08	0.18	0.13	0.12	1.31	1.24	0.6	0.22	0.17
	24	1.36	1.25	0.23	0.17	0.17	1.38	1.31	0.75	0.23	0.16
	28	1.54	1.44	0.28	0.19	0.19	1.54	1.48	1.15	0.27	0.17
	32	1.59	1.53	0.35	0.16	0.15	1.65	1.6	1.39	0.38	0.19
	36	1.65	1.62	0.57	0.17	0.13	1.68	1.66	1.48	0.54	0.18

## Sheet: Fig.2d
	Biomass of different strains with 200 mg/L AP-3(mg/mL)-Day5
	Strain	3 Replicates			Mean	Standard Deviation	95% Confidence Interval		One-way ANOVA Test	Estimated Effect Size
									(Compared with ATCC 31280)	(Compared with ATCC 31280)
		Rep 1	Rep 2	Rep 3			Lower Bound	Upper Bound	p-value	Cohen's d
	ATCC 31280	18.4	19.7	19.9	19.3333	0.814453	17.3101	21.3565	——	——
	HQG-13	20.2	21.5	20.7	20.8	0.655744	19.171	22.429	0.0720203	1.98368
	HQG-17	20.2	20.7	20.8	20.5667	0.321455	19.7681	21.3652	0.0712309	1.99201
	HQG-7	20.3	20.2	20.8	20.4333	0.321455	19.6348	21.2319	0.0951739	1.77666
	HQG-6	19.1	19.3	19.7	19.3667	0.305505	18.6078	20.1256	0.10867	0.054187
	HQG-14	17.6	20	19.3	18.9667	1.23423	15.9007	22.0327	0.689698	0.350671
	HQG-22	16.7	17.3	20.1	18.0333	1.81475	13.5252	22.5414	0.0358278	0.924259
	HQG-19	17.9	17.8	17.9	17.8667	0.057735	17.7232	18.0101	0.0598956	2.54035
	HQG-20	17.5	17.5	18.5	17.8333	0.57735	16.3991	19.2676	0.00425376	2.12487
	HQG-9	16.5	16.1	15.4	16	0.556776	14.6169	17.3831	0.00353079	4.77818
	HQG-12	16	15.1	16.2	15.7667	0.585947	14.3111	17.2222	0.00144528	5.02731
	HQG-21	15.6	15.6	15.1	15.4333	0.288675	14.7162	16.1504	0.000984601	6.38288
	HQG-16	15	14.8	14.1	14.6333	0.472582	13.4594	15.8073	0.000984601	7.05884

## Sheet: Fig.2e
	Biomass of different strains with 400 mg/L AP-3(mg/mL)-Day5
	Strain	3 Replicates			Mean	Standard Deviation	95% Confidence Interval		One-way ANOVA Test	Estimated Effect Size
									(Compared with ATCC 31280)	(Compared with ATCC 31280)
		Rep 1	Rep 2	Rep 3			Lower Bound	Upper Bound	p-value	Cohen's d
	ATCC 31280	14.4	13.9	13.8575	14.0525	0.301693	13.3031	14.8019	——	——
	HQG-17	18.1	17.9	17.4188	17.8063	0.350167	16.9364	18.6761	0.000148219	11.4853
	HQG-13	19.2	20.5	20.36	20.02	0.713583	18.2474	21.7926	0.000182501	10.8931
	HQG-7	21.3	20.6	19.315	20.405	1.00676	17.9041	22.9059	0.000470511	8.54788

## Sheet: Fig.3d
	AP-3 interfered the enzyme catalytic activity of dTGD
		V0-DMSO (mM·min-1)							V0-0.31 mM AP-3 (mM·min-1)							V0-0.63 mM AP-3 (mM·min-1)
		3 Replicates			Mean	Standard Deviation	95% Confidence Interval		3 Replicates			Mean	Standard Deviation	95% Confidence Interval		3 Replicates			Mean	Standard Deviation	95% Confidence Interval
	dTDP-glucose(mM)	Rep 1	Rep 2	Rep 3			Lower Bound	Upper Bound	Rep 1	Rep 2	Rep 3			Lower Bound	Upper Bound	Rep 1	Rep 2	Rep 3			Lower Bound	Upper Bound
	0.025	0.000616745	0.00068371	0.000430188	0.000576881	0.000131378	0.00025052	0.000903242	0.00048928	0.00037436	0.000524156	0.000462599	7.83815e-05	0.000267888	0.000657309	0.00038296	0.00051607	0.000266381	0.00038847	0.000124936	7.81121e-05	0.000698828
	0.05	0.00086606	0.00104692	0.00103873	0.000983903	0.000102137	0.00073018	0.00123763	0.000733405	0.00077216	0.000710616	0.000738727	3.11152e-05	0.000661432	0.000816022	0.000516705	0.000584185	0.000712368	0.000604419	9.93888e-05	0.000357524	0.000851315
	0.1	0.00206845	0.00236097	0.00206466	0.00216469	0.00016999	0.00174241	0.00258697	0.00160891	0.00148346	0.0013791	0.00149049	0.00011507	0.00120464	0.00177634	0.000966805	0.000966705	0.00143319	0.00112223	0.000269297	0.000453263	0.0017912
	0.2	0.00264991	0.00295676	0.00305085	0.00288584	0.000209669	0.00236499	0.00340668	0.00214566	0.00206684	0.00276067	0.00232439	0.000379879	0.00138072	0.00326806	0.00224448	0.00196194	0.00148835	0.00189825	0.000382068	0.000949144	0.00284736
	0.4	0.00396156	0.00367796	0.00329742	0.00364564	0.000333247	0.00281781	0.00447348	0.00277829	0.00306921	0.00262852	0.00282534	0.000224077	0.0022687	0.00338198	0.00248286	0.00236695	0.00256529	0.0024717	9.96434e-05	0.00222417	0.00271923
	0.6	0.00388997	0.00410759	0.00360337	0.00386698	0.000252891	0.00323876	0.00449519	0.00317448	0.002866	0.00295502	0.0029985	0.000158773	0.00260409	0.00339291	0.00236428	0.00261698	0.00229817	0.00242648	0.000168258	0.0020085	0.00284445

## Sheet: Fig.3e
	The length of mycelium (μm)
	Strain	5 Replicates					Mean	Standard Deviation	95% Confidence Interval		One-way ANOVA Test	Estimated Effect Size
											(Compared with ATCC 31280)	(Compared with ATCC 31280)
		Rep 1	Rep 2	Rep 3	Rep 4	Rep 5			Lower Bound	Upper Bound	p-value	Cohen's d
	ATCC 31280	1.727	1.636	1.773	2.545	1.909	1.918	0.364088	1.46593	2.37007	——	——
	HQG-17	3.136	3.455	3.477	2.773	2.955	3.1592	0.308172	2.77655	3.54185	0.000148219	3.68129

## Sheet: Fig.4d
	AP-3 interfered the enzyme catalytic activity of FDTS
		V0-DMSO (mM·min-1)							V0-0.02 mM AP-3 (mM·min-1)							V0-0.04 mM AP-3 (mM·min-1)
	dUMP(μM)	3 Replicates			Mean	Standard Deviation	95% Confidence Interval		3 Replicates			Mean	Standard Deviation	95% Confidence Interval		3 Replicates			Mean	Standard Deviation	95% Confidence Interval
		Rep 1	Rep 2	Rep 3			Lower Bound	Upper Bound	Rep 1	Rep 2	Rep 3			Lower Bound	Upper Bound	Rep 1	Rep 2	Rep 3			Lower Bound	Upper Bound
	0.1	0.00123751	0.00123751	0.00141837	0.00129779	0.000104423	0.00103839	0.0015572	0.00117563	0.000990005	0.00111851	0.00109472	9.50737e-05	0.000858541	0.00133089	0.000818658	0.000904331	0.000913851	0.000878947	5.24281e-05	0.000748708	0.00100919
	0.25	0.00268444	0.00246073	0.00230842	0.00248453	0.000189132	0.0020147	0.00295436	0.0018991	0.00208472	0.00178486	0.00192289	0.000151339	0.00154695	0.00229884	0.00170871	0.0016278	0.00154688	0.0016278	8.09139e-05	0.0014268	0.0018288
	0.5	0.00348406	0.00345074	0.00366016	0.00353165	0.000112533	0.0032521	0.0038112	0.00228463	0.00258448	0.00271775	0.00252895	0.000221839	0.00197788	0.00308003	0.00195145	0.00223703	0.00222275	0.00213708	0.000160915	0.00173734	0.00253681
	0.75	0.00416944	0.00299381	0.00455497	0.00390608	0.000813221	0.00188592	0.00592623	0.0036792	0.00328891	0.00329367	0.00342059	0.000223973	0.00286421	0.00397697	0.00316516	0.00253213	0.000775821	0.0021577	0.00123789	-0.000917395	0.0052328
	1	0.00535459	0.00534031	0.00533555	0.00534349	9.90798e-06	0.00531887	0.0053681	0.0039505	0.00375059	0.0041504	0.0039505	0.000199905	0.00345391	0.00444709	0.00306045	0.00263684	0.00213232	0.00260987	0.000464652	0.00145561	0.00376413
	2	0.00681104	0.00684436	0.00721085	0.00695542	0.000221839	0.00640434	0.0075065	0.00495002	0.00428843	0.00455497	0.00459781	0.000332869	0.00377092	0.0054247	0.00391718	0.0039743	0.00363636	0.00384261	0.000180887	0.00339327	0.00429196
	4	0.00718229	0.00710614	0.00796287	0.0074171	0.000474184	0.00623917	0.00859504	0.00541647	0.00574488	0.00574964	0.005637	0.000190999	0.00516253	0.00611147	0.00439791	0.00433127	0.00393146	0.00422021	0.000252276	0.00359352	0.0048469
	8	0.00710138	0.00789624	0.00770109	0.00756624	0.000414234	0.00653722	0.00859525	0.00578296	0.00585911	0.00594479	0.00586229	8.09605e-05	0.00566117	0.0060634	0.005783	0.005859	0.005945	0.00586233	8.10514e-05	0.00566099	0.00606368

## Sheet: Fig.4e
	Intracellular dTMP Concentrations (ng/mL)
	Strain	3 Replicates			Mean	Standard Deviation	95% Confidence Interval		One-way ANOVA Test	Estimated Effect Size
									(Compared with ATCC 31280)	(Compared with ATCC 31280)
		Rep 1	Rep 2	Rep 3			Lower Bound	Upper Bound	p-value	Cohen's d
	ATCC 31280	705.18	814.66	795.34	771.727	58.4351	626.566	916.887	——	——
	HQG-3	779.24	843.64	853.3	825.393	40.2607	725.38	925.407	0.26039	1.06941
	HQG-13	911.26	927.36	895.16	911.26	16.1	871.265	951.255	0.0163018	3.25527

## Sheet: Fig.5d
		AP-3 interfered the enzyme catalytic activity of ALDH
		V0-DMSO (mM·min-1)							V0-0.31 mM AP-3 (mM·min-1)							V0-0.63 mMAP-3 (mM·min-1)
	Aldehyde(mM)	3 Replicates			Mean	Standard Deviation	95% Confidence Interval		3 Replicates			Mean	Standard Deviation	95% Confidence Interval		3 Replicates			Mean	Standard Deviation	95% Confidence Interval
		Rep 1	Rep 2	Rep 3			Lower Bound	Upper Bound	Rep 1	Rep 2	Rep 3			Lower Bound	Upper Bound	Rep 1	Rep 2	Rep 3			Lower Bound	Upper Bound
	0.01	0.00017162	0.000225944	0.000185405	0.000194323	2.82387e-05	0.000124174	0.000264472	0.000171344	0.000169397	0.000156416	0.000165719	8.11504e-06	0.00014556	0.000185878	0.00015382	0.000137378	0.000146032	0.000145743	8.22485e-06	0.000125312	0.000166175
	0.02	0.000390321	0.000391456	0.000405579	0.000395786	8.50071e-06	0.000374669	0.000416902	0.000508191	0.000290766	0.000267184	0.00035538	0.000132862	2.53325e-05	0.000685428	0.00028579	0.000286439	0.000280597	0.000284275	3.20159e-06	0.000276322	0.000292228
	0.04	0.000594079	0.000626531	0.000635833	0.000618814	2.19205e-05	0.000564361	0.000673268	0.000612036	0.000586074	0.000603382	0.000600497	1.32188e-05	0.00056766	0.000633335	0.000581315	0.000560979	0.000589752	0.000577349	1.47912e-05	0.000540605	0.000614092
	0.08	0.00123575	0.00128659	0.00125587	0.00125941	2.56039e-05	0.0011958	0.00132301	0.00123575	0.00121152	0.00125696	0.00123474	2.27329e-05	0.00117827	0.00129122	0.00111633	0.00110595	0.00113039	0.00111756	1.22694e-05	0.00108708	0.00114804
	0.12	0.00185839	0.00193519	0.00192026	0.00190462	4.07222e-05	0.00180346	0.00200578	0.00161089	0.0017526	0.00165373	0.00167241	7.26754e-05	0.00149187	0.00185294	0.00129633	0.00130953	0.00134328	0.00131638	2.42115e-05	0.00125623	0.00137652
	0.24	0.00311513	0.00300155	0.0031876	0.00310143	9.37814e-05	0.00286846	0.00333439	0.00194471	0.00204466	0.00197002	0.00198647	5.19643e-05	0.00185738	0.00211555	0.0014919	0.00149645	0.00152111	0.00150315	1.57158e-05	0.00146411	0.00154219
	0.48	0.00277287	0.00260953	0.00283734	0.00273992	0.000117426	0.00244821	0.00303162	0.00209074	0.00180582	0.00201589	0.00197082	0.000147713	0.00160388	0.00233776	0.00145469	0.00134025	0.00149255	0.00142916	7.92972e-05	0.00123218	0.00162615
	0.96	0.00275427	0.00269045	0.00256475	0.00266982	9.64271e-05	0.00243028	0.00290936	0.00189668	0.00170284	0.00174935	0.00178296	0.000101197	0.00153157	0.00203435	0.00124722	0.00136881	0.00133679	0.0013176	6.30215e-05	0.00116105	0.00147416

## Sheet: Fig.5e
		Intracellular AcylCoA Concentrations (ng/mL)									Intracellular Citric Acid Concentrations (ng/mL)									Intracellular Isocitric Acid Concentrations (ng/mL)
	Strain	3 Replicates			Mean	Standard Deviation	95% Confidence Interval		One-way ANOVA Test	Estimated Effect Size	3 Replicates			Mean	Standard Deviation	95% Confidence Interval		One-way ANOVA Test	Estimated Effect Size	3 Replicates			Mean	Standard Deviation	95% Confidence Interval		One-way ANOVA Test	Estimated Effect Size
									(Compared with ATCC 31280)	(Compared with ATCC 31280)								(Compared with ATCC 31280)	(Compared with ATCC 31280)								(Compared with ATCC 31280)	(Compared with ATCC 31280)
		Rep 1	Rep 2	Rep 3			Lower Bound	Upper Bound	p-value	Cohen's d	Rep 1	Rep 2	Rep 3			Lower Bound	Upper Bound	p-value	Cohen's d	Rep 1	Rep 2	Rep 3			Lower Bound	Upper Bound	p-value	Cohen's d
	ATCC 31280	324.8	345.7	367.9	346.133	21.5533	292.592	399.675	——	——	220.2	288.9	227.4	245.5	37.7575	151.705	339.295	——	——	162.6	247	202.7	204.1	42.2174	99.2261	308.974	——	——
	HQG-3	399.4	421.3	431	417.233	16.1878	377.021	457.446	0.0102714	3.7241	218.8	360.6	215.1	264.833	82.957	58.7567	470.91	0.731938	0.299273	157.5	352	316.6	275.367	103.599	18.0131	532.72	0.331771	0.901384
	HQG-7	619.1	656.9	699.9	658.633	40.4279	558.205	759.062	0.0002938	9.6469	403	525	395.3	441.1	72.7615	260.351	621.849	0.0144604	3.37224	455.3	454.8	425	445.033	17.3512	401.931	488.136	0.000794307	7.46354

[truncated: 2 more sheets: Fig.6a, Fig.6b]
