# Supplementary material for: Biosynthesis of ansamitocin P-3 incurs stress on the producing strain Actinosynnema pretiosum at multiple targets
Source: Commun Biol. 2023 Aug 18;6:860. doi: 10.1038/s42003-023-05227-w (PMC10439133; doi:10.1038/s42003-023-05227-w)
Supplement: Supplementary file 5 — Supplementary Data 2 [file 42003_2023_5227_MOESM5_ESM.xlsx]

## Sheet: proteomics-1
Checked	Protein FDR Confidence	Master	Accession	Description	Exp. q-value	Sum PEP Score	Coverage	# Peptides	# PSMs	# Unique Peptides	# Protein Groups	# AAs	MW [kDa]	calc. pI	Found in Sample: [S1] F1: 126, Sample	Found in Sample: [S3] F1: 127, Sample	Modifications	Abundance Ratio: (127) / (126)	Abundances (Scaled): F1: 126, Sample	Abundances (Scaled): F1: 127, Sample	Abundances Count: F1: 126, Sample	Abundances Count: F1: 127, Sample	emPAI	# Razor Peptides	Score Sequest HT	# Peptides Sequest HT
FALSE	High	Master Protein	A0A347Q840	Glyoxalase family protein OS=Actinosynnema pretiosum subsp. pretiosum OX=103721 GN=APASM_5803 PE=4 SV=1	0	3.23979	16.6667	2	2	2	1	120	12.415	4.46	High	High		5.475	30.9	169.1	2	2	1.154	0	2.45503	2
FALSE	High	Master Protein	A0A347QBE5	S-adenosylhomocysteine deaminase OS=Actinosynnema pretiosum subsp. pretiosum OX=103721 GN=APASM_6958 PE=4 SV=1	0	13.2625	22.1198	7	8	7	1	434	46.102	5.05	High	High		3.665	42.9	157.1	8	8	0.812	0	18.0249	7
FALSE	High	Master Protein	A0A1U9Y7P9	O-methyltransferase family 2 OS=Actinosynnema pretiosum subsp. pretiosum OX=103721 GN=APASM_3207 PE=4 SV=1	0	19.7731	30.4598	8	9	8	1	348	36.616	5.24	High	High		3.579	43.7	156.3	8	8	1.291	0	23.1946	8
FALSE	High	Master Protein	A0A347Q8Y0	ATP synthase subunit alpha OS=Actinosynnema pretiosum subsp. pretiosum OX=103721 GN=atpA PE=3 SV=1	0	2.0899	2.55474	2	2	2	1	548	58.662	5.15	High	High		2.954	50.6	149.4	2	2	0.133	0	1.89164	2
FALSE	High	Master Protein	A0A347Q920	Putative glutathione S-transferase-related transmembrane protein OS=Actinosynnema pretiosum subsp. pretiosum OX=103721 GN=APASM_6133 PE=4 SV=1	0	0.965773	6.45161	1	1	1	1	186	20.237	5.41	High	High		2.61	55.4	144.6	1	1	0.212	0	1.65	1
FALSE	Medium	Master Protein	A0A347PTG9	Fructose-1,6-bisphosphatase OS=Actinosynnema pretiosum subsp. pretiosum OX=103721 GN=APASM_0682 PE=3 SV=1	0.0165289	0.761201	2.57143	1	1	1	1	350	36.899	5.14	High	High		2.534	56.6	143.4	1	1	0.122	0	0	1
FALSE	High	Master Protein	A0A347PY65	Inosose isomerase OS=Actinosynnema pretiosum subsp. pretiosum OX=103721 GN=APASM_2328 PE=4 SV=1	0	3.37315	4.19162	1	1	1	1	334	37.241	5.19	High	High		2.452	57.9	142.1	1	1	0.136	0	2.82087	1
FALSE	High	Master Protein	A0A347Q9J4	dTDP-glucose 4,6-dehydratase OS=Actinosynnema pretiosum subsp. pretiosum OX=103721 GN=APASM_6307 PE=3 SV=1	0	11.3828	21.2121	5	5	5	1	330	36.299	5.29	High	High		2.344	59.8	140.2	5	5	0.688	0	6.55673	5
FALSE	High	Master Protein	A0A347PUH6	Uncharacterized protein OS=Actinosynnema pretiosum subsp. pretiosum OX=103721 GN=APASM_1039 PE=4 SV=1	0	2.09356	5.94406	2	2	2	1	286	30.997	5.68	High	High		2.272	61.1	138.9	2	2	0.425	0	1.85925	2
FALSE	High	Master Protein	A0A347PUI9	Aldehyde dehydrogenase OS=Actinosynnema pretiosum subsp. pretiosum OX=103721 GN=APASM_1052 PE=3 SV=1	0	29.6697	30.3748	11	13	11	1	507	54.541	5.3	High	High		2.205	62.4	137.6	11	11	1.512	0	26.8827	11
FALSE	High	Master Protein	A0A347Q7M5	6-phosphogluconate dehydrogenase, decarboxylating OS=Actinosynnema pretiosum subsp. pretiosum OX=103721 GN=APASM_5638 PE=3 SV=1	0	2.11014	2.50522	1	1	1	1	479	51.455	5.24	High	High		2.179	62.9	137.1	1	1	0.096	0	3.61333	1
FALSE	High	Master Protein	A0A347Q9S9	Adenosine deaminase OS=Actinosynnema pretiosum subsp. pretiosum OX=103721 GN=add PE=3 SV=1	0	2.82379	6.46067	2	2	2	1	356	38.783	5.05	High	High		2.142	63.7	136.3	2	2	0.194	0	4.43553	2
FALSE	High	Master Protein	A0A347PWI4	DegT/DnrJ/EryC1/StrS aminotransferase OS=Actinosynnema pretiosum subsp. pretiosum OX=103721 GN=APASM_1747 PE=3 SV=1	0	3.07021	8.76712	2	2	2	1	365	37.893	5.3	High	High		2.13	63.9	136.1	2	2	0.334	0	1.70944	2
FALSE	High	Master Protein	A0A1U9Y7R9	Lipopolysaccharide biosynthesis protein RffA OS=Actinosynnema pretiosum subsp. pretiosum OX=103721 GN=APASM_3226 PE=3 SV=1	0	3.1768	4.12371	2	2	2	1	388	42.187	6.06	High	High		2.083	64.9	135.1	2	2	0.212	0	2.12532	2
FALSE	High	Master Protein	A0A347Q415	Helicase, C-terminal:DEAD/DEAH box helicase, N-terminal OS=Actinosynnema pretiosum subsp. pretiosum OX=103721 GN=APASM_4378 PE=4 SV=1	0	5.09353	2.72109	3	3	3	1	1029	112.992	5.83	High	High		2.04	65.8	134.2	3	3	0.109	0	3.0989	3
FALSE	High	Master Protein	A0A347PU17	Glutamine synthetase OS=Actinosynnema pretiosum subsp. pretiosum OX=103721 GN=APASM_0880 PE=3 SV=1	0	24.7197	39.0295	12	17	12	1	474	53.274	5.3	High	High		2.036	65.9	134.1	13	13	2.631	0	41.5757	12
FALSE	High	Master Protein	A0A347Q7A3	Phenylalanine--tRNA ligase alpha subunit OS=Actinosynnema pretiosum subsp. pretiosum OX=103721 GN=pheS PE=3 SV=1	0	1.60154	2.25352	1	1	1	1	355	38.8	5.2	High	High		2.016	66.3	133.7	1	1	0.105	0	1.91491	1
FALSE	High	Master Protein	A0A347Q7R5	Probable hercynylcysteine sulfoxide lyase OS=Actinosynnema pretiosum subsp. pretiosum OX=103721 GN=egtE PE=3 SV=1	0	1.35399	3.08483	1	1	1	1	389	41.227	5	High	High		1.988	66.9	133.1	1	1	0.101	0	1.61762	1
FALSE	High	Master Protein	A0A347Q8M6	Aspartyl/glutamyl-tRNA(Asn/Gln) amidotransferase subunit B OS=Actinosynnema pretiosum subsp. pretiosum OX=103721 GN=gatB PE=3 SV=1	0	2.04653	1.59681	1	1	1	1	501	54.075	5.19	High	High		1.942	68	132	1	1	0.068	0	2.27753	1
FALSE	High	Master Protein	A0A347Q946	PhnB protein OS=Actinosynnema pretiosum subsp. pretiosum OX=103721 GN=APASM_6159 PE=4 SV=1	0	9.99588	23.5714	2	2	2	1	140	15.304	4.58	High	High		1.884	69.4	130.6	2	2	0.931	0	8.43722	2
FALSE	High	Master Protein	A0A347QBA2	Putative regulator OS=Actinosynnema pretiosum subsp. pretiosum OX=103721 GN=APASM_6915 PE=4 SV=1	0	6.77389	9.699	2	2	2	1	299	33.462	5.26	High	High		1.863	69.9	130.1	2	2	0.245	0	5.67559	2
FALSE	High	Master Protein	A0A347QB86	3-methylmercaptopropionyl-CoA dehydrogenase (DmdC) OS=Actinosynnema pretiosum subsp. pretiosum OX=103721 GN=APASM_6899 PE=3 SV=1	0	3.96668	3.26797	2	2	2	1	612	67.047	5.54	High	High		1.832	70.6	129.4	2	2	0.133	0	4.10409	2
FALSE	High	Master Protein	A0A347PRJ0	6-phosphogluconate dehydrogenase, decarboxylating OS=Actinosynnema pretiosum subsp. pretiosum OX=103721 GN=APASM_0003 PE=4 SV=1	0	5.22483	12.8289	3	3	3	1	304	32.161	4.89	High	High		1.813	71.1	128.9	3	3	0.468	0	4.35949	3
FALSE	High	Master Protein	A0A347Q6I5	Glyceraldehyde-3-phosphate dehydrogenase OS=Actinosynnema pretiosum subsp. pretiosum OX=103721 GN=APASM_5248 PE=3 SV=1	0	2.26464	2.09581	1	1	1	1	334	35.741	5.58	High	High		1.807	71.2	128.8	1	1	0.122	0	1.7366	1
FALSE	High	Master Protein	A0A347Q7R0	Imidazoleglycerol-phosphate dehydratase OS=Actinosynnema pretiosum subsp. pretiosum OX=103721 GN=hisB PE=3 SV=1	0	1.89791	4.5	1	1	1	1	200	21.63	6.3	High	High		1.803	71.3	128.7	1	1	0.389	0	2.34768	1
FALSE	High	Master Protein	A0A347Q6M8	Carbamoyl-phosphate synthase large chain OS=Actinosynnema pretiosum subsp. pretiosum OX=103721 GN=carB PE=3 SV=1	0	2.71738	0.909918	1	1	1	1	1099	117.757	5.07	High	High		1.727	73.3	126.7	1	1	0.037	0	2.18601	1
FALSE	High	Master Protein	A0A347PVE0	6-phosphofructokinase OS=Actinosynnema pretiosum subsp. pretiosum OX=103721 GN=APASM_1353 PE=3 SV=1	0	10.029	12.6984	4	4	4	1	315	33.691	5.54	High	High		1.708	73.8	126.2	4	4	0.551	0	10.4999	4
FALSE	High	Master Protein	B5A9Q6	Lipopolysaccharide biosynthesis protein RffA OS=Actinosynnema pretiosum subsp. pretiosum OX=103721 GN=mbcE PE=3 SV=1	0	3.24485	5.41237	2	2	2	1	388	42.116	5.45	High	High		1.699	74.1	125.9	2	2	0.233	0	1.67558	2
FALSE	High	Master Protein	A0A347PVV2	Hemoprotein HemQ, essential component of heme biosynthetic pathway in Gram-positive bacteria OS=Actinosynnema pretiosum subsp. pretiosum OX=103721 GN=APASM_1515 PE=4 SV=1	0	3.86	11.2069	2	2	2	1	232	26.366	5.47	High	High		1.675	74.8	125.2	2	2	0.359	0	4.2049	2
FALSE	High	Master Protein	A0A347PW87	ATP/GTP-binding protein OS=Actinosynnema pretiosum subsp. pretiosum OX=103721 GN=APASM_1650 PE=4 SV=1	0	2.57318	3.79507	2	2	2	1	527	58.938	5.05	High	High		1.666	75	125	2	2	0.16	0	1.81785	2
FALSE	High	Master Protein	A0A347Q699	Malto-oligosyltrehalose trehalohydrolase OS=Actinosynnema pretiosum subsp. pretiosum OX=103721 GN=APASM_5162 PE=3 SV=1	0	2.54496	2.53968	2	2	2	1	630	67.59	5.5	High	High		1.645	75.6	124.4	2	2	0.172	0	1.85834	2
FALSE	Medium	Master Protein	A0A347PSI4	Trehalose-6-phosphate phosphatase OS=Actinosynnema pretiosum subsp. pretiosum OX=103721 GN=APASM_0347 PE=4 SV=1	0.0165289	0.703116	1.18765	1	1	1	1	842	91.458	5.26	High	High		1.642	75.7	124.3	1	1	0.048	0	0	1
FALSE	High	Master Protein	A0A347Q9A5	Dihydrolipoamide succinyltransferase component (E2) of 2-oxoglutarate dehydrogenase complex OS=Actinosynnema pretiosum subsp. pretiosum OX=103721 GN=APASM_6218 PE=4 SV=1	0	31.3518	14.3322	14	15	14	1	1228	134.732	6.52	High	High		1.605	76.8	123.2	14	14	0.627	0	32.0124	14
FALSE	High	Master Protein	A0A347PV79	Pyruvate dehydrogenase E1 component OS=Actinosynnema pretiosum subsp. pretiosum OX=103721 GN=APASM_1292 PE=4 SV=1	0	6.70004	5.00544	4	4	4	1	919	102.09	6.3	High	High		1.596	77	123	4	4	0.186	0	4.16708	4
FALSE	Medium	Master Protein	A0A347Q9W5	Isocitrate dehydrogenase [NADP] OS=Actinosynnema pretiosum subsp. pretiosum OX=103721 GN=APASM_6428 PE=3 SV=1	0.0165289	0.691863	2.21675	1	1	1	1	406	44.851	5.96	High	High		1.584	77.4	122.6	1	1	0.08	0	1.84533	1
FALSE	High	Master Protein	A0A347Q802	Flavin-dependent thymidylate synthase OS=Actinosynnema pretiosum subsp. pretiosum OX=103721 GN=thyX PE=3 SV=1	0	1.35096	4.13223	1	1	1	1	242	26.61	6.38	High	High		1.58	77.5	122.5	1	1	0.166	0	1.90069	1
FALSE	High	Master Protein	A0A347Q0Q9	Nodulation protein nolO OS=Actinosynnema pretiosum subsp. pretiosum OX=103721 GN=APASM_3222 PE=4 SV=1	0	24.3067	19.4362	12	12	12	1	674	73.726	5.8	High	High		1.538	78.8	121.2	12	12	1.202	0	23.1224	12
FALSE	High	Master Protein	A0A347PYS7	Catalase OS=Actinosynnema pretiosum subsp. pretiosum OX=103721 GN=APASM_2540 PE=3 SV=1	0	2.20157	3.58515	2	2	2	1	781	83.57	5.87	High	High		1.516	79.5	120.5	2	2	0.122	0	5.62399	2
FALSE	High	Master Protein	A0A347PUI4	Delta-1-pyrroline-5-carboxylate dehydrogenase OS=Actinosynnema pretiosum subsp. pretiosum OX=103721 GN=APASM_1047 PE=4 SV=1	0	1.7607	1.29151	1	1	1	1	542	58.151	5.78	High	High		1.507	79.8	120.2	1	1	0.072	0	2.16032	1
FALSE	High	Master Protein	A0A347QA99	Elongation factor G OS=Actinosynnema pretiosum subsp. pretiosum OX=103721 GN=fusA PE=3 SV=1	0	3.31777	6.28571	2	2	2	1	700	77.194	5.08	High	High		1.497	80.1	119.9	2	2	0.129	0	2.99352	2
FALSE	High	Master Protein	A0A347QAU7	Phosphate transport system regulatory protein PhoU OS=Actinosynnema pretiosum subsp. pretiosum OX=103721 GN=APASM_6760 PE=4 SV=1	0	6.58613	17.0854	3	3	3	1	199	21.723	5.14	High	High		1.493	80.2	119.8	3	3	0.638	0	6.61897	3
FALSE	High	Master Protein	A0A347PTW1	Zinc protease OS=Actinosynnema pretiosum subsp. pretiosum OX=103721 GN=APASM_0824 PE=4 SV=1	0	10.0686	13.3495	5	6	5	1	412	44.568	5.12	High	High		1.486	80.5	119.5	5	5	1.069	0	13.1328	5
FALSE	High	Master Protein	A0A347Q6H2	Transketolase OS=Actinosynnema pretiosum subsp. pretiosum OX=103721 GN=APASM_5235 PE=3 SV=1	0	21.0153	22.3909	8	9	8	1	527	56.224	4.98	High	High		1.472	80.9	119.1	8	8	1.154	0	19.4057	8
FALSE	High	Master Protein	A0A347PZ31	Lactoylglutathione lyase and related lyase OS=Actinosynnema pretiosum subsp. pretiosum OX=103721 GN=APASM_2644 PE=4 SV=1	0	4.61789	38.2812	3	4	3	1	128	13.968	4.87	High	High		1.439	82	118	2	3	2.728	0	8.05757	3
FALSE	High	Master Protein	A0A347QA98	Elongation factor Tu OS=Actinosynnema pretiosum subsp. pretiosum OX=103721 GN=tuf PE=3 SV=1	0	18.7679	20.403	7	9	7	1	397	43.89	5.39	High	High		1.432	82.3	117.7	7	7	1.462	0	18.261	7
FALSE	High	Master Protein	A0A347PVP7	Putative transferase OS=Actinosynnema pretiosum subsp. pretiosum OX=103721 GN=APASM_1460 PE=3 SV=1	0	1.45149	2.00803	1	1	1	1	498	53.787	4.92	High	High		1.404	83.2	116.8	1	1	0.075	0	1.79155	1
FALSE	Medium	Master Protein	A0A347PWV5	Ribulokinase OS=Actinosynnema pretiosum subsp. pretiosum OX=103721 GN=araB PE=3 SV=1	0.0165289	0.689732	2.01097	1	1	1	1	547	58.187	5.01	High	High		1.397	83.4	116.6	1	1	0.101	0	0	1
FALSE	High	Master Protein	A0A347PXV1	Enoyl-[acyl-carrier-protein] reductase [NADH] OS=Actinosynnema pretiosum subsp. pretiosum OX=103721 GN=APASM_2214 PE=3 SV=1	0	16.1244	22.7451	4	4	4	1	255	27.109	5.41	High	High		1.381	84	116	4	4	1.031	0	12.0223	4
FALSE	High	Master Protein	A0A347Q9Y7	Bifunctional purine biosynthesis protein PurH OS=Actinosynnema pretiosum subsp. pretiosum OX=103721 GN=purH PE=3 SV=1	0	2.40963	3.82409	2	2	2	1	523	54.68	5.6	High	High		1.374	84.3	115.7	2	2	0.194	0	1.8726	2
FALSE	High	Master Protein	A0A347Q0E7	Ornithine aminotransferase OS=Actinosynnema pretiosum subsp. pretiosum OX=103721 GN=APASM_3110 PE=3 SV=1	0	7.39718	9.25926	3	3	3	1	432	45.692	5.67	High	High		1.367	84.5	115.5	2	2	0.35	0	6.91738	3
FALSE	High	Master Protein	A0A347QAI4	1,4-dihydroxy-2-naphthoyl-CoA synthase OS=Actinosynnema pretiosum subsp. pretiosum OX=103721 GN=menB PE=3 SV=1	0	3.51856	7.26073	1	1	1	1	303	33.574	5.97	High	High		1.325	86	114	1	1	0.122	0	2.61659	1
FALSE	Medium	Master Protein	A0A347PWG5	Aspartate--tRNA(Asp/Asn) ligase OS=Actinosynnema pretiosum subsp. pretiosum OX=103721 GN=aspS PE=3 SV=1	0.0165289	0.881735	1.85811	1	1	1	1	592	65.18	5.35	High	High		1.319	86.2	113.8	1	1	0.064	0	2.46606	1
FALSE	High	Master Protein	A0A347PUP9	Valine--tRNA ligase OS=Actinosynnema pretiosum subsp. pretiosum OX=103721 GN=valS PE=3 SV=1	0	2.29965	3.29308	2	2	2	1	911	100.999	5.63	High	High		1.316	86.4	113.6	2	2	0.077	0	4.93255	2
FALSE	High	Master Protein	A0A347Q7Z7	Ribonuclease J OS=Actinosynnema pretiosum subsp. pretiosum OX=103721 GN=rnj PE=3 SV=1	0	3.18466	3.22004	2	2	2	1	559	59.865	5.63	High	High		1.312	86.5	113.5	2	2	0.145	0	4.23197	2
FALSE	Medium	Master Protein	A0A347PSX1	Phosphoserine aminotransferase OS=Actinosynnema pretiosum subsp. pretiosum OX=103721 GN=serC PE=3 SV=1	0.0165289	0.855426	1.85676	1	1	1	1	377	40.181	5.01	High	High		1.3	86.9	113.1	1	1	0.129	0	0	1
FALSE	High	Master Protein	A0A347Q571	1-pyrroline-4-hydroxy-2-carboxylate deaminase OS=Actinosynnema pretiosum subsp. pretiosum OX=103721 GN=APASM_4784 PE=3 SV=1	0	1.42597	4.19355	1	1	1	1	310	33.447	5.17	High	High		1.293	87.2	112.8	1	1	0.136	0	0	1
FALSE	High	Master Protein	A0A347QA82	30S ribosomal protein S8 OS=Actinosynnema pretiosum subsp. pretiosum OX=103721 GN=rpsH PE=3 SV=1	0	1.05374	6.06061	1	1	1	1	132	14.43	9.77	High	High		1.293	87.2	112.8	1	1	0.212	0	0	1
FALSE	High	Master Protein	A0A347PTA3	Ribose-phosphate pyrophosphokinase OS=Actinosynnema pretiosum subsp. pretiosum OX=103721 GN=prs PE=3 SV=1	0	2.4769	8.84146	1	1	1	1	328	36.051	6.62	High	High		1.286	87.5	112.5	1	1	0.11	0	2.29151	1
FALSE	Medium	Master Protein	A0A347PTB9	Enolase OS=Actinosynnema pretiosum subsp. pretiosum OX=103721 GN=eno PE=3 SV=1	0.0165289	0.690157	4.6729	1	1	1	1	428	45.273	4.69	High	High		1.264	88.3	111.7	1	1	0.096	0	2.26822	1
FALSE	High	Master Protein	A0A347Q930	Alpha-galactosidase OS=Actinosynnema pretiosum subsp. pretiosum OX=103721 GN=APASM_6143 PE=3 SV=1	0	2.83345	3.81895	2	2	2	1	707	76.938	5.96	High	High		1.259	88.5	111.5	2	2	0.141	0	0	2
FALSE	High	Master Protein	A0A347PSY7	Citrate synthase OS=Actinosynnema pretiosum subsp. pretiosum OX=103721 GN=APASM_0500 PE=3 SV=1	0	8.61473	11.6223	3	4	3	1	413	45.657	6.05	High	High		1.244	89.1	110.9	3	3	0.445	0	8.65601	3
FALSE	High	Master Protein	A0A347PRW8	UDP-galactopyranose mutase OS=Actinosynnema pretiosum subsp. pretiosum OX=103721 GN=APASM_0131 PE=4 SV=1	0	2.12131	4.31472	1	1	1	1	394	44.988	5.2	High	High		1.232	89.6	110.4	1	1	0.089	0	2.86597	1
FALSE	High	Master Protein	A0A347QB13	Adenylosuccinate lyase OS=Actinosynnema pretiosum subsp. pretiosum OX=103721 GN=APASM_6826 PE=3 SV=1	0	1.63134	1.68067	1	1	1	1	476	51.503	6.05	High	High		1.228	89.7	110.3	1	1	0.072	0	2.11993	1
FALSE	High	Master Protein	A0A347Q8X8	ATP synthase subunit beta OS=Actinosynnema pretiosum subsp. pretiosum OX=103721 GN=atpD PE=3 SV=1	0	8.58767	8.3682	3	4	3	1	478	51.857	4.98	High	High		1.212	90.4	109.6	3	3	0.374	0	7.11327	3
FALSE	Medium	Master Protein	A0A347PTW2	Peptidase M16-like OS=Actinosynnema pretiosum subsp. pretiosum OX=103721 GN=APASM_0825 PE=4 SV=1	0.0165289	0.926648	1.94805	1	1	1	1	462	48.924	5.11	High	High		1.203	90.8	109.2	1	1	0.11	0	1.86178	1
FALSE	Medium	Master Protein	A0A347QB01	Phosphoribosylformylglycinamidine synthase subunit PurL OS=Actinosynnema pretiosum subsp. pretiosum OX=103721 GN=purL PE=3 SV=1	0.0165289	0.890084	2.12766	1	1	1	1	752	79.966	4.79	High	High		1.169	92.2	107.8	1	1	0.064	0	2.01773	1
FALSE	High	Master Protein	A0A347PVU1	Enoyl-CoA hydratase OS=Actinosynnema pretiosum subsp. pretiosum OX=103721 GN=APASM_1504 PE=4 SV=1	0	1.00126	2.13371	1	1	1	1	703	74.386	5.36	High	High		1.147	93.1	106.9	1	1	0.064	0	0	1
FALSE	Medium	Master Protein	A0A347QA66	30S ribosomal protein S4 OS=Actinosynnema pretiosum subsp. pretiosum OX=103721 GN=rpsD PE=3 SV=1	0.0165289	0.713544	5.47264	1	1	1	1	201	23.144	10.21	High	High		1.144	93.3	106.7	1	1	0.179	0	0	1
FALSE	Medium	Master Protein	A0A347Q7A5	Uncharacterized protein OS=Actinosynnema pretiosum subsp. pretiosum OX=103721 GN=APASM_5518 PE=4 SV=1	0.0165289	0.662341	1.80276	1	1	1	1	943	102.554	4.91	High	High		1.143	93.3	106.7	1	1	0.044	0	0	1
FALSE	High	Master Protein	A0A347Q3L5	Methylcrotonyl-CoA carboxylase biotin-containing subunit OS=Actinosynnema pretiosum subsp. pretiosum OX=103721 GN=APASM_4228 PE=4 SV=1	0	52.31	15.1682	17	19	17	1	1813	194.561	5.77	High	High		1.124	94.2	105.8	18	18	0.468	0	48.1931	17
FALSE	High	Master Protein	A0A347PUM5	Membrane alanine aminopeptidase N OS=Actinosynnema pretiosum subsp. pretiosum OX=103721 GN=APASM_1088 PE=4 SV=1	0	6.04228	5.86854	3	3	3	1	852	94.069	4.97	High	High		1.108	94.9	105.1	3	3	0.142	0	0	3
FALSE	High	Master Protein	A0A347Q9N2	Biotin carboxylase of acetyl-CoA carboxylase OS=Actinosynnema pretiosum subsp. pretiosum OX=103721 GN=APASM_6345 PE=4 SV=1	0	23.7543	17.0068	6	7	6	1	588	61.831	5.33	High	High		1.102	95.1	104.9	7	7	0.528	0	18.3708	6
FALSE	High	Master Protein	A0A347Q9Q0	Peptidase M20 domain-containing protein 2 OS=Actinosynnema pretiosum subsp. pretiosum OX=103721 GN=APASM_6363 PE=3 SV=1	0	7.30451	6.28019	2	2	2	1	414	43.05	5.47	High	High		1.1	95.2	104.8	2	2	0.259	0	6.88939	2
FALSE	High	Master Protein	A0A347QBA6	Acetylornithine deacetylase/Succinyl-diaminopimelate desuccinylase and related deacylase OS=Actinosynnema pretiosum subsp. pretiosum OX=103721 GN=APASM_6919 PE=4 SV=1	0	4.92477	3.41151	1	2	1	1	469	49.784	4.88	High	High		1.098	95.3	104.7	1	1	0.292	0	4.99203	1
FALSE	High	Master Protein	A0A347PV98	Probable cytosol aminopeptidase OS=Actinosynnema pretiosum subsp. pretiosum OX=103721 GN=pepA PE=3 SV=1	0	15.4012	17.2345	6	7	6	1	499	51.185	5.58	High	High		1.091	95.7	104.3	6	6	0.859	0	14.3212	6
FALSE	High	Master Protein	A0A347Q6H4	Glucose-6-phosphate isomerase OS=Actinosynnema pretiosum subsp. pretiosum OX=103721 GN=APASM_5237 PE=3 SV=1	0	5.36525	7.23562	3	3	3	1	539	55.514	4.82	High	High		1.085	95.9	104.1	3	3	0.304	0	5.72573	3
FALSE	High	Master Protein	A0A347PV95	Dihydrolipoyl dehydrogenase OS=Actinosynnema pretiosum subsp. pretiosum OX=103721 GN=APASM_1308 PE=3 SV=1	0	3.5196	4.82456	2	3	2	1	456	47.606	5.53	High	High		1.08	96.2	103.8	2	2	0.304	0	2.4095	2
FALSE	High	Master Protein	A0A347Q793	Acetylornithine aminotransferase OS=Actinosynnema pretiosum subsp. pretiosum OX=103721 GN=argD PE=3 SV=1	0	1.0536	3.61757	1	1	1	1	387	39.788	5.48	High	High		1.077	96.3	103.7	1	1	0.129	0	2.20877	1
FALSE	High	Master Protein	A0A347Q814	Polyribonucleotide nucleotidyltransferase OS=Actinosynnema pretiosum subsp. pretiosum OX=103721 GN=pnp PE=3 SV=1	0	3.45332	5.62249	3	3	3	1	747	79.448	5.05	High	High		1.068	96.7	103.3	3	3	0.184	0	1.94061	3
FALSE	High	Master Protein	A0A347PSV1	Superoxide dismutase OS=Actinosynnema pretiosum subsp. pretiosum OX=103721 GN=APASM_0464 PE=3 SV=1	0	13.1026	21.5311	2	4	2	1	209	23.092	5.64	High	High		1.062	97	103	2	2	0.995	0	13.6629	2
FALSE	High	Master Protein	A0A347Q7F1	Acylamino-acid-releasing enzyme OS=Actinosynnema pretiosum subsp. pretiosum OX=103721 GN=APASM_5564 PE=4 SV=1	0	1.65948	4.04531	2	2	2	1	618	65.945	5.29	High	High		1.062	97	103	2	2	0.141	0	1.9684	2
FALSE	High	Master Protein	A0A347QB02	Phosphoribosylformylglycinamidine synthase subunit PurQ OS=Actinosynnema pretiosum subsp. pretiosum OX=103721 GN=purQ PE=3 SV=1	0	1.20025	8.07175	1	1	1	1	223	23.624	4.96	High	High		1.05	97.5	102.5	1	1	0.194	0	2.07669	1
FALSE	High	Master Protein	A0A347Q8L8	Dihydroxy-acid dehydratase OS=Actinosynnema pretiosum subsp. pretiosum OX=103721 GN=ilvD PE=3 SV=1	0	1.37233	1.79153	1	1	1	1	614	65.07	5.45	High	High		1.041	98	102	1	1	0.061	0	0	1

## Sheet: proteomics-2
Checked	Protein FDR Confidence	Master	Accession	Description	Exp. q-value	Sum PEP Score	Coverage	# Peptides	# PSMs	# Unique Peptides	# Protein Groups	# AAs	MW [kDa]	calc. pI	Found in Sample: [S1] F1: 126, Sample	Found in Sample: [S5] F1: 127, Sample	Modifications	Abundance Ratio: (127) / (126)	Abundances (Scaled): F1: 126, Sample	Abundances (Scaled): F1: 127, Sample	Abundances Count: F1: 126, Sample	Abundances Count: F1: 127, Sample	emPAI	# Razor Peptides	Score Sequest HT	# Peptides Sequest HT
FALSE	High	Master Protein	A0A347Q840	Glyoxalase family protein OS=Actinosynnema pretiosum subsp. pretiosum OX=103721 GN=APASM_5803 PE=4 SV=1	0	23.2179	35	3	5	3	1	120	12.415	4.46	High	High		19.79	9.6	190.4	3	3	5.813	0	13.655	3
FALSE	High	Master Protein	A0A347PUH6	Uncharacterized protein OS=Actinosynnema pretiosum subsp. pretiosum OX=103721 GN=APASM_1039 PE=4 SV=1	0	9.20711	10.4895	4	4	4	1	286	30.997	5.68	High	High		8.727	20.6	179.4	4	4	1.031	0	9.56341	4
FALSE	High	Master Protein	A0A1U9Y7P9	O-methyltransferase family 2 OS=Actinosynnema pretiosum subsp. pretiosum OX=103721 GN=APASM_3207 PE=4 SV=1	0	97.3325	57.7586	20	27	20	1	348	36.616	5.24	High	High		8.128	21.9	178.1	20	20	11.023	0	84.2834	20
FALSE	High	Master Protein	A0A347PV12	Isoprenyl transferase OS=Actinosynnema pretiosum subsp. pretiosum OX=103721 GN=APASM_1225 PE=3 SV=1	0	23.3184	12.1569	4	5	4	1	255	29.216	5.8	High	High		7.788	22.8	177.2	5	5	1.054	0	16.1773	4
FALSE	High	Master Protein	A0A347Q7G1	SSU ribosomal protein S1p OS=Actinosynnema pretiosum subsp. pretiosum OX=103721 GN=APASM_5574 PE=4 SV=1	0	108.875	45.6566	22	28	22	1	495	54.756	4.81	High	High		7.375	23.9	176.1	23	23	8.237	0	80.3138	22
FALSE	High	Master Protein	A0A347QBE5	S-adenosylhomocysteine deaminase OS=Actinosynnema pretiosum subsp. pretiosum OX=103721 GN=APASM_6958 PE=4 SV=1	0	183.231	65.8986	25	50	25	1	434	46.102	5.05	High	High		7.174	24.5	175.5	31	31	21.638	0	145.805	25
FALSE	High	Master Protein	A0A347PSF6	Antibiotic biosynthesis monooxygenase OS=Actinosynnema pretiosum subsp. pretiosum OX=103721 GN=APASM_0319 PE=4 SV=1	0	22.0065	50	4	5	4	1	100	11.213	5.11	High	High		7.062	24.8	175.2	4	4	9	0	15.4878	4
FALSE	High	Master Protein	A0A347PY17	Uncharacterized protein OS=Actinosynnema pretiosum subsp. pretiosum OX=103721 GN=APASM_2280 PE=4 SV=1	0	46.5827	37.0748	9	10	9	1	294	32.205	4.69	High	High		7.026	24.9	175.1	9	9	3.642	0	35.7601	9
FALSE	High	Master Protein	A0A347Q0P9	S-adenosyl-L-methionine-dependent methyltransferase OS=Actinosynnema pretiosum subsp. pretiosum OX=103721 GN=APASM_3212 PE=3 SV=1	0	43.6473	33.2268	8	10	8	1	313	32.612	4.86	High	High		6.601	26.3	173.7	8	8	1.994	0	31.4159	8
FALSE	High	Master Protein	A0A347PUJ9	ATP-dependent Clp protease proteolytic subunit OS=Actinosynnema pretiosum subsp. pretiosum OX=103721 GN=clpP PE=3 SV=1	0	47.4412	50.2392	8	9	5	1	209	23.275	5.64	High	High		6.397	27	173	8	8	3.924	3	27.3896	8
FALSE	High	Master Protein	A0A347QB24	Uncharacterized protein OS=Actinosynnema pretiosum subsp. pretiosum OX=103721 GN=APASM_6837 PE=4 SV=1	0	29.316	39.1473	8	9	8	1	258	27.858	5.54	High	High		5.966	28.7	171.3	8	8	2.652	0	15.4803	8
FALSE	High	Master Protein	A0A347QBA2	Putative regulator OS=Actinosynnema pretiosum subsp. pretiosum OX=103721 GN=APASM_6915 PE=4 SV=1	0	17.211	17.3913	5	5	5	1	299	33.462	5.26	High	High		5.797	29.4	170.6	5	5	0.73	0	12.5114	5
FALSE	High	Master Protein	A0A347PTF3	Mycothiol S-conjugate amidase OS=Actinosynnema pretiosum subsp. pretiosum OX=103721 GN=mca PE=3 SV=1	0	37.6764	33.4471	8	9	8	1	293	32.582	4.84	High	High		5.768	29.6	170.4	8	8	2.652	0	24.5118	8
FALSE	High	Master Protein	A0A347PUM5	Membrane alanine aminopeptidase N OS=Actinosynnema pretiosum subsp. pretiosum OX=103721 GN=APASM_1088 PE=4 SV=1	0	138.203	32.6291	21	25	21	1	852	94.069	4.97	High	High		5.763	29.6	170.4	22	22	2.025	0	78.1102	21
FALSE	High	Master Protein	A0A347PUN6	ATP-dependent Clp protease proteolytic subunit OS=Actinosynnema pretiosum subsp. pretiosum OX=103721 GN=clpP PE=3 SV=1	0	47.98	33.0144	7	10	4	1	209	23.341	5.6	High	High		5.548	30.5	169.5	4	4	5.579	0	36.0457	7
FALSE	High	Master Protein	A0A347PVR8	Trk system potassium uptake protein TrkA OS=Actinosynnema pretiosum subsp. pretiosum OX=103721 GN=APASM_1481 PE=4 SV=1	0	25.0359	22.9358	4	5	4	1	218	23.334	4.64	High	High		5.526	30.6	169.4	3	4	1.61	0	10.9734	4
FALSE	High	Master Protein	A0A347PRS1	Arginine deiminase OS=Actinosynnema pretiosum subsp. pretiosum OX=103721 GN=arcA PE=3 SV=1	0	21.4814	13.253	4	6	4	1	415	44.219	5.68	High	High		5.43	31.1	168.9	4	4	0.638	0	6.03913	4
FALSE	High	Master Protein	A0A347PWP4	Uncharacterized protein OS=Actinosynnema pretiosum subsp. pretiosum OX=103721 GN=APASM_1807 PE=4 SV=1	0	7.84817	8.39161	3	3	2	1	286	31.483	5.71	High	High		5.327	31.6	168.4	2	2	0.438	0	5.02218	3
FALSE	High	Master Protein	A0A347Q802	Flavin-dependent thymidylate synthase OS=Actinosynnema pretiosum subsp. pretiosum OX=103721 GN=thyX PE=3 SV=1	0	56.7337	69.0083	11	13	11	1	242	26.61	6.38	High	High		5.292	31.8	168.2	12	12	6.356	0	39.9856	11
FALSE	High	Master Protein	A0A347PSW5	Urease subunit alpha OS=Actinosynnema pretiosum subsp. pretiosum OX=103721 GN=ureC PE=3 SV=1	0	24.0902	9.02655	4	5	4	1	565	59.699	5.59	High	High		5.142	32.6	167.4	3	3	0.532	0	11.5266	4
FALSE	High	Master Protein	A0A347Q866	Acetyltransferase OS=Actinosynnema pretiosum subsp. pretiosum OX=103721 GN=APASM_5829 PE=4 SV=1	0	9.57288	22.1719	3	3	3	1	221	23.88	5.4	High	High		5.136	32.6	167.4	3	3	0.874	0	4.25675	3
FALSE	High	Master Protein	A0A347Q920	Putative glutathione S-transferase-related transmembrane protein OS=Actinosynnema pretiosum subsp. pretiosum OX=103721 GN=APASM_6133 PE=4 SV=1	0	61.8809	56.9892	9	16	9	1	186	20.237	5.41	High	High		4.967	33.5	166.5	11	11	16.783	0	51.9175	9
FALSE	High	Master Protein	A0A347Q1D6	Bifunctional deaminase-reductase domain protein OS=Actinosynnema pretiosum subsp. pretiosum OX=103721 GN=APASM_3449 PE=4 SV=1	0	16.1543	29.0155	3	3	3	1	193	20.496	5.4	High	High		4.941	33.7	166.3	3	3	1.154	0	12.1031	3
FALSE	High	Master Protein	A0A347Q7D5	Putative lyase OS=Actinosynnema pretiosum subsp. pretiosum OX=103721 GN=APASM_5548 PE=4 SV=1	0	15.1079	19.8529	2	3	2	1	136	15.032	4.7	High	High		4.803	34.5	165.5	2	2	0.995	0	9.51162	2
FALSE	High	Master Protein	A0A347Q921	Transcriptional regulator, MerR family OS=Actinosynnema pretiosum subsp. pretiosum OX=103721 GN=APASM_6134 PE=4 SV=1	0	18.4285	28.481	3	4	3	1	158	16.941	4.7	High	High		4.732	34.9	165.1	3	3	1.31	0	10.2379	3
FALSE	High	Master Protein	A0A347QB01	Phosphoribosylformylglycinamidine synthase subunit PurL OS=Actinosynnema pretiosum subsp. pretiosum OX=103721 GN=purL PE=3 SV=1	0	85.2722	27.9255	18	21	18	1	752	79.966	4.79	High	High		4.649	35.4	164.6	18	18	2.695	0	59.5424	18
FALSE	High	Master Protein	A0A347Q9Y7	Bifunctional purine biosynthesis protein PurH OS=Actinosynnema pretiosum subsp. pretiosum OX=103721 GN=purH PE=3 SV=1	0	26.2401	16.6348	8	8	8	1	523	54.68	5.6	High	High		4.564	35.9	164.1	8	8	1.031	0	15.8161	8
FALSE	High	Master Protein	A0A347Q9J4	dTDP-glucose 4,6-dehydratase OS=Actinosynnema pretiosum subsp. pretiosum OX=103721 GN=APASM_6307 PE=3 SV=1	0	68.3222	38.1818	10	12	10	1	330	36.299	5.29	High	High		4.55	36	164	10	10	2.511	0	40.9998	10
FALSE	High	Master Protein	A0A347PTG5	Fumarate hydratase class II OS=Actinosynnema pretiosum subsp. pretiosum OX=103721 GN=fumC PE=3 SV=1	0	28.1117	17.4569	7	7	7	1	464	48.83	5.68	High	High		4.455	36.7	163.3	6	6	0.817	0	19.1818	7
FALSE	High	Master Protein	A0A347Q5W9	Transcriptional regulator, MarR family OS=Actinosynnema pretiosum subsp. pretiosum OX=103721 GN=APASM_5032 PE=4 SV=1	0	14.7145	27.9221	4	4	4	1	154	17.622	6.21	High	High		4.449	36.7	163.3	4	4	1.031	0	11.76	4
FALSE	High	Master Protein	A0A347Q0E8	Delta-1-pyrroline-5-carboxylate dehydrogenase OS=Actinosynnema pretiosum subsp. pretiosum OX=103721 GN=APASM_3111 PE=4 SV=1	0	79.8778	43.3781	15	18	15	1	521	54.55	5.2	High	High		4.447	36.7	163.3	14	14	3.175	0	53.6334	15
FALSE	High	Master Protein	A0A347PUM6	Uncharacterized protein OS=Actinosynnema pretiosum subsp. pretiosum OX=103721 GN=APASM_1089 PE=4 SV=1	0	23.5561	26.9608	8	9	8	1	204	22.68	5.22	High	High		4.358	37.3	162.7	8	8	2.384	0	17.3278	8
FALSE	High	Master Protein	A0A347PW86	Uncharacterized protein OS=Actinosynnema pretiosum subsp. pretiosum OX=103721 GN=APASM_1649 PE=4 SV=1	0	30.0456	42.8571	5	7	5	1	189	21.285	5.62	High	High		4.345	37.4	162.6	5	5	4.012	0	17.8268	5
FALSE	High	Master Protein	A0A347QB02	Phosphoribosylformylglycinamidine synthase subunit PurQ OS=Actinosynnema pretiosum subsp. pretiosum OX=103721 GN=purQ PE=3 SV=1	0	36.3275	36.3229	5	8	5	1	223	23.624	4.96	High	High		4.278	37.9	162.1	5	5	3.125	0	23.5863	5
FALSE	High	Master Protein	A0A347PUI9	Aldehyde dehydrogenase OS=Actinosynnema pretiosum subsp. pretiosum OX=103721 GN=APASM_1052 PE=3 SV=1	0	221.985	65.0888	26	49	26	1	507	54.541	5.3	High	High		4.255	38.1	161.9	29	29	22.263	0	149.493	26
FALSE	High	Master Protein	A0A347Q9B7	Urocanate hydratase OS=Actinosynnema pretiosum subsp. pretiosum OX=103721 GN=hutU PE=3 SV=1	0	58.9278	22.8102	8	11	8	1	548	58.542	5.15	High	High		4.254	38.1	161.9	7	7	1.395	0	35.6865	8
FALSE	High	Master Protein	A0A347Q6A3	4-alpha-glucanotransferase OS=Actinosynnema pretiosum subsp. pretiosum OX=103721 GN=APASM_5166 PE=3 SV=1	0	28.3856	11.5806	6	8	6	1	639	69.593	5.19	High	High		4.244	38.1	161.9	6	6	0.52	0	21.5666	6
FALSE	High	Master Protein	A0A347PU05	Glutamine-dependent NAD(+) synthetase OS=Actinosynnema pretiosum subsp. pretiosum OX=103721 GN=nadE PE=3 SV=1	0	16.0445	5.42907	3	3	3	1	571	61.369	5.25	High	High		4.236	38.2	161.8	2	2	0.334	0	8.60748	3
FALSE	High	Master Protein	A0A347PSH4	Cysteine--tRNA ligase OS=Actinosynnema pretiosum subsp. pretiosum OX=103721 GN=cysS PE=3 SV=1	0	30.043	18.0556	7	8	7	1	432	47.618	5.91	High	High		4.211	38.4	161.6	7	7	1.228	0	21.3433	7
FALSE	High	Master Protein	A0A347PUJ5	Formyltransferase OS=Actinosynnema pretiosum subsp. pretiosum OX=103721 GN=APASM_1058 PE=4 SV=1	0	12.1094	14.557	3	3	3	1	316	35.678	5.58	High	High		4.186	38.6	161.4	2	2	0.369	0	7.1104	3
FALSE	High	Master Protein	A0A347PRS0	Ferritin OS=Actinosynnema pretiosum subsp. pretiosum OX=103721 GN=APASM_0083 PE=3 SV=1	0	16.3125	26.2032	4	4	4	1	187	20.489	4.73	High	High		4.177	38.6	161.4	3	3	1.031	0	11.4777	4
FALSE	High	Master Protein	A0A347Q223	Putative GAF sensor protein OS=Actinosynnema pretiosum subsp. pretiosum OX=103721 GN=APASM_3686 PE=4 SV=1	0	11.2119	3.97672	4	4	4	1	1031	110.124	5.33	High	High		4.155	38.8	161.2	4	4	0.155	0	9.7432	4
FALSE	High	Master Protein	A0A347PVV0	Uroporphyrinogen decarboxylase OS=Actinosynnema pretiosum subsp. pretiosum OX=103721 GN=hemE PE=3 SV=1	0	12.0002	9.51087	3	3	3	1	368	39.608	5.47	High	High		4.151	38.8	161.2	3	3	0.334	0	8.74123	3
FALSE	High	Master Protein	A0A347PXQ4	Aconitate hydratase OS=Actinosynnema pretiosum subsp. pretiosum OX=103721 GN=APASM_2167 PE=4 SV=1	0	127.869	36.286	28	33	28	1	937	99.93	5.01	High	High		4.144	38.9	161.1	29	29	3.571	0	80.2876	28
FALSE	High	Master Protein	A0A347Q9G0	Ribosome hibernation promoting factor OS=Actinosynnema pretiosum subsp. pretiosum OX=103721 GN=hpf PE=3 SV=1	0	25.1513	18.9189	4	5	4	1	222	24.947	7.18	High	High		4.128	39	161	4	4	1.848	0	17.5734	4
FALSE	High	Master Protein	A0A347Q8F7	Cell division initiation protein OS=Actinosynnema pretiosum subsp. pretiosum OX=103721 GN=APASM_5920 PE=4 SV=1	0	15.58	17.2269	3	3	3	1	238	26.108	4.75	High	High		4.049	39.6	160.4	3	3	0.438	0	8.84698	3
FALSE	High	Master Protein	A0A347Q291	Uncharacterized protein OS=Actinosynnema pretiosum subsp. pretiosum OX=103721 GN=APASM_3754 PE=4 SV=1	0	15.8003	22.9508	3	4	3	1	122	13.394	5.85	High	High		4.044	39.6	160.4	3	3	2.728	0	9.99986	3
FALSE	High	Master Protein	A0A347Q4J6	Uncharacterized protein OS=Actinosynnema pretiosum subsp. pretiosum OX=103721 GN=APASM_4559 PE=4 SV=1	0	44.6977	42.5703	8	11	8	1	249	26.652	5.34	High	High		4.041	39.7	160.3	7	7	4.412	0	33.1012	8
FALSE	High	Master Protein	A0A347PY65	Inosose isomerase OS=Actinosynnema pretiosum subsp. pretiosum OX=103721 GN=APASM_2328 PE=4 SV=1	0	52.6878	41.018	10	13	10	1	334	37.241	5.19	High	High		4.036	39.7	160.3	10	10	4.275	0	37.1465	10
FALSE	High	Master Protein	A0A347PXV1	Enoyl-[acyl-carrier-protein] reductase [NADH] OS=Actinosynnema pretiosum subsp. pretiosum OX=103721 GN=APASM_2214 PE=3 SV=1	0	64.0585	49.4118	8	12	8	1	255	27.109	5.41	High	High		4.023	39.8	160.2	9	9	7.377	0	41.1724	8
FALSE	High	Master Protein	A0A347PV98	Probable cytosol aminopeptidase OS=Actinosynnema pretiosum subsp. pretiosum OX=103721 GN=pepA PE=3 SV=1	0	59.4846	33.0661	12	14	12	1	499	51.185	5.58	High	High		4.002	40	160	12	12	2.455	0	34.949	12
FALSE	High	Master Protein	A0A347Q9M3	Hydroxymethylglutaryl-CoA lyase OS=Actinosynnema pretiosum subsp. pretiosum OX=103721 GN=APASM_6336 PE=4 SV=1	0	9.05559	9.70874	3	3	3	1	309	32.931	5.08	High	High		3.994	40	160	3	3	0.585	0	6.89936	3
FALSE	High	Master Protein	A0A347QA11	GMP synthase [glutamine-hydrolyzing] OS=Actinosynnema pretiosum subsp. pretiosum OX=103721 GN=guaA PE=3 SV=1	0	20.4052	10.2119	5	5	5	1	519	55.902	5.21	High	High		3.985	40.1	159.9	5	5	0.65	0	13.4016	5
FALSE	High	Master Protein	A0A347Q5L5	Beta-glucosidase OS=Actinosynnema pretiosum subsp. pretiosum OX=103721 GN=APASM_4928 PE=4 SV=1	0	80.9451	27.8976	17	19	17	1	742	77.052	4.79	High	High		3.973	40.2	159.8	16	17	2.07	0	55.179	17
FALSE	High	Master Protein	A0A347Q6M8	Carbamoyl-phosphate synthase large chain OS=Actinosynnema pretiosum subsp. pretiosum OX=103721 GN=carB PE=3 SV=1	0	74.4671	17.7434	16	17	16	1	1099	117.757	5.07	High	High		3.942	40.5	159.5	16	16	0.843	0	48.1586	16
FALSE	High	Master Protein	A0A347PTS9	Sulfur carrier protein adenylyltransferase ThiF OS=Actinosynnema pretiosum subsp. pretiosum OX=103721 GN=APASM_0792 PE=4 SV=1	0	34.9133	25.1282	8	10	8	1	390	42.026	5.02	High	High		3.927	40.6	159.4	8	8	1.848	0	19.6598	8
FALSE	High	Master Protein	A0A347Q8L4	Acetolactate synthase OS=Actinosynnema pretiosum subsp. pretiosum OX=103721 GN=APASM_5977 PE=3 SV=1	0	17.9617	9.51557	4	4	4	1	578	61.862	5.41	High	High		3.926	40.6	159.4	4	4	0.346	0	11.9953	4
FALSE	High	Master Protein	A0A347Q946	PhnB protein OS=Actinosynnema pretiosum subsp. pretiosum OX=103721 GN=APASM_6159 PE=4 SV=1	0	74.5868	72.8571	6	17	6	1	140	15.304	4.58	High	High		3.922	40.6	159.4	9	9	99	0	53.3772	6
FALSE	High	Master Protein	A0A347Q9W5	Isocitrate dehydrogenase [NADP] OS=Actinosynnema pretiosum subsp. pretiosum OX=103721 GN=APASM_6428 PE=3 SV=1	0	146.97	60.5911	24	36	24	1	406	44.851	5.96	High	High		3.899	40.8	159.2	25	25	13.678	0	99.3028	24
FALSE	High	Master Protein	A0A347PVA0	Branched-chain-amino-acid aminotransferase OS=Actinosynnema pretiosum subsp. pretiosum OX=103721 GN=APASM_1313 PE=3 SV=1	0	14.8629	17.4387	5	5	5	1	367	39.543	5.34	High	High		3.883	41	159	5	5	0.896	0	9.37842	5
FALSE	High	Master Protein	A0A347PRV6	Serine--tRNA ligase OS=Actinosynnema pretiosum subsp. pretiosum OX=103721 GN=serS PE=3 SV=1	0	32.6226	24.2788	7	9	7	1	416	45.696	5.29	High	High		3.881	41	159	6	7	1.565	0	22.8342	7
FALSE	High	Master Protein	A0A347PW85	Uncharacterized protein OS=Actinosynnema pretiosum subsp. pretiosum OX=103721 GN=APASM_1648 PE=4 SV=1	0	137.968	77.2586	23	29	23	1	321	35.607	6.14	High	High		3.87	41.1	158.9	23	23	20.544	0	92.0895	23
FALSE	High	Master Protein	A0A347PVF0	Uncharacterized protein OS=Actinosynnema pretiosum subsp. pretiosum OX=103721 GN=APASM_1363 PE=4 SV=1	0	25.6154	13.587	7	8	7	1	552	60.65	5.24	High	High		3.855	41.2	158.8	6	6	0.668	0	20.131	7
FALSE	High	Master Protein	A0A347Q9S9	Adenosine deaminase OS=Actinosynnema pretiosum subsp. pretiosum OX=103721 GN=add PE=3 SV=1	0	56.386	36.5169	12	13	12	1	356	38.783	5.05	High	High		3.852	41.2	158.8	12	12	2.162	0	35.8758	12
FALSE	High	Master Protein	A0A347PRV3	Uncharacterized protein OS=Actinosynnema pretiosum subsp. pretiosum OX=103721 GN=APASM_0116 PE=4 SV=1	0	27.6604	21.7054	5	6	5	1	387	43.809	4.74	High	High		3.846	41.3	158.7	5	5	1.683	0	13.8329	5
FALSE	High	Master Protein	A0A347Q8Y0	ATP synthase subunit alpha OS=Actinosynnema pretiosum subsp. pretiosum OX=103721 GN=atpA PE=3 SV=1	0	147.871	49.2701	24	31	24	1	548	58.662	5.15	High	High		3.796	41.7	158.3	25	25	5.884	0	94.7235	24
FALSE	High	Master Protein	A0A347PUE2	Cold shock protein CspA OS=Actinosynnema pretiosum subsp. pretiosum OX=103721 GN=APASM_1005 PE=4 SV=1	0	11.8212	48.5294	4	5	4	1	68	7.524	5.24	High	High		3.795	41.7	158.3	4	4	5.813	0	10.1031	4
FALSE	High	Master Protein	A0A347QBG2	Single-stranded DNA-binding protein OS=Actinosynnema pretiosum subsp. pretiosum OX=103721 GN=APASM_6975 PE=3 SV=1	0	32.0149	44.6429	6	7	6	1	168	17.538	5.38	High	High		3.777	41.9	158.1	6	6	4.995	0	17.8217	6
FALSE	High	Master Protein	A0A347Q7A0	Soluble pyridine nucleotide transhydrogenase OS=Actinosynnema pretiosum subsp. pretiosum OX=103721 GN=APASM_5513 PE=4 SV=1	0	21.8802	14.4374	7	7	7	1	471	50.169	5.6	High	High		3.777	41.9	158.1	7	7	0.957	0	11.9611	7
FALSE	High	Master Protein	A0A347PVK7	6-phospho-beta-glucosidase OS=Actinosynnema pretiosum subsp. pretiosum OX=103721 GN=APASM_1420 PE=3 SV=1	0	23.3375	21.7822	7	7	6	1	404	43.337	5.74	High	High		3.759	42	158	7	7	0.743	1	13.3712	7
FALSE	High	Master Protein	A0A347PXJ9	Aldehyde dehydrogenase OS=Actinosynnema pretiosum subsp. pretiosum OX=103721 GN=APASM_2112 PE=3 SV=1	0	23.5124	12.8319	6	7	6	1	452	48.107	5.36	High	High		3.749	42.1	157.9	6	6	0.562	0	17.7886	6
FALSE	High	Master Protein	A0A347PXL9	Dihydropyrimidinase OS=Actinosynnema pretiosum subsp. pretiosum OX=103721 GN=APASM_2132 PE=4 SV=1	0	33.6317	22.6782	10	10	10	1	463	49.559	5.58	High	High		3.734	42.3	157.7	10	10	1.424	0	26.0985	10
FALSE	High	Master Protein	A0A347PW88	Uncharacterized protein OS=Actinosynnema pretiosum subsp. pretiosum OX=103721 GN=APASM_1651 PE=4 SV=1	0	71.6916	64.5933	13	14	13	1	209	23.462	6.38	High	High		3.73	42.3	157.7	13	13	9	0	46.1252	13
FALSE	High	Master Protein	A0A347PVE0	6-phosphofructokinase OS=Actinosynnema pretiosum subsp. pretiosum OX=103721 GN=APASM_1353 PE=3 SV=1	0	133.743	67.619	18	27	18	1	315	33.691	5.54	High	High		3.719	42.4	157.6	19	19	16.302	0	88.3956	18
FALSE	High	Master Protein	A0A347PVR1	RNA polymerase sigma factor SigA OS=Actinosynnema pretiosum subsp. pretiosum OX=103721 GN=sigA PE=3 SV=1	0	30.3406	18.1373	6	7	6	1	408	45.708	5.03	High	High		3.717	42.4	157.6	6	6	1.239	0	20.2372	6
FALSE	High	Master Protein	A0A347QA99	Elongation factor G OS=Actinosynnema pretiosum subsp. pretiosum OX=103721 GN=fusA PE=3 SV=1	0	298.632	61.1429	33	65	33	1	700	77.194	5.08	High	High		3.714	42.4	157.6	36	36	27.014	0	194.543	33
FALSE	High	Master Protein	A0A347PSV1	Superoxide dismutase OS=Actinosynnema pretiosum subsp. pretiosum OX=103721 GN=APASM_0464 PE=3 SV=1	0	55.4765	32.0574	5	8	5	1	209	23.092	5.64	High	High		3.703	42.5	157.5	5	5	5.31	0	33.7663	5
FALSE	High	Master Protein	A0A347QAV7	Sulfurtransferase OS=Actinosynnema pretiosum subsp. pretiosum OX=103721 GN=APASM_6770 PE=4 SV=1	0	13.6903	14.9466	4	4	4	1	281	31.013	4.94	High	High		3.702	42.5	157.5	4	4	0.719	0	6.21598	4
FALSE	High	Master Protein	A0A347PUX9	Alcohol dehydrogenase OS=Actinosynnema pretiosum subsp. pretiosum OX=103721 GN=APASM_1192 PE=4 SV=1	0	10.6227	13.9752	3	3	3	1	322	34.184	6.65	High	High		3.685	42.7	157.3	3	3	0.413	0	7.26828	3
FALSE	High	Master Protein	A0A347PZA9	Malonyl CoA-acyl carrier protein transacylase OS=Actinosynnema pretiosum subsp. pretiosum OX=103721 GN=APASM_2722 PE=4 SV=1	0	4.46217	0.535168	2	3	1	1	5232	541.969	5	High	High		3.681	42.7	157.3	1	1	0.026	0	2.09332	2
FALSE	High	Master Protein	A0A347PUL7	Alpha-glucosidase OS=Actinosynnema pretiosum subsp. pretiosum OX=103721 GN=APASM_1080 PE=4 SV=1	0	11.0745	10.1695	4	4	3	1	531	58.717	5.06	High	High		3.648	43	157	4	4	0.425	1	8.18471	4
FALSE	High	Master Protein	A0A347QBG1	30S ribosomal protein S6 OS=Actinosynnema pretiosum subsp. pretiosum OX=103721 GN=rpsF PE=3 SV=1	0	25.2069	55.6522	6	6	6	1	115	12.564	9.64	High	High		3.639	43.1	156.9	6	6	6.197	0	17.2347	6
FALSE	High	Master Protein	A0A347QAY2	Phosphoribosylformylglycinamidine cyclo-ligase OS=Actinosynnema pretiosum subsp. pretiosum OX=103721 GN=purM PE=3 SV=1	0	21.5437	23.5795	8	8	8	1	352	36.846	5.08	High	High		3.638	43.1	156.9	8	8	1.512	0	17.4151	8
FALSE	High	Master Protein	A0A347Q878	Methionine aminopeptidase OS=Actinosynnema pretiosum subsp. pretiosum OX=103721 GN=map PE=3 SV=1	0	5.69253	8.42105	3	3	3	1	285	30.994	5.48	High	High		3.635	43.1	156.9	3	3	0.701	0	5.76488	3
FALSE	High	Master Protein	A0A347PS74	Acetyl-coenzyme A synthetase OS=Actinosynnema pretiosum subsp. pretiosum OX=103721 GN=acsA PE=3 SV=1	0	64.2453	24.3323	13	15	13	1	674	73.152	5.34	High	High		3.626	43.2	156.8	13	13	1.482	0	39.7685	13
FALSE	High	Master Protein	A0A347PXL8	N5,N10-methylenetetrahydromethanopterin reductase-related protein OS=Actinosynnema pretiosum subsp. pretiosum OX=103721 GN=APASM_2131 PE=4 SV=1	0	14.1294	13.5542	4	4	4	1	332	35.695	5.54	High	High		3.615	43.3	156.7	4	4	0.492	0	10.6825	4
FALSE	High	Master Protein	A0A347QB31	Adenylosuccinate synthetase OS=Actinosynnema pretiosum subsp. pretiosum OX=103721 GN=purA PE=3 SV=1	0	66.0924	28.2051	13	17	13	1	429	46.046	5.73	High	High		3.614	43.3	156.7	13	13	3.125	0	46.5848	13
FALSE	High	Master Protein	A0A347PZA4	Putative cytochrome P450 hydroxylase OS=Actinosynnema pretiosum subsp. pretiosum OX=103721 GN=APASM_2717 PE=3 SV=1	0	30.5178	21.0127	7	7	7	1	395	44.143	5.24	High	High		3.612	43.4	156.6	6	6	1.239	0	19.3416	7
FALSE	High	Master Protein	A0A347PSX1	Phosphoserine aminotransferase OS=Actinosynnema pretiosum subsp. pretiosum OX=103721 GN=serC PE=3 SV=1	0	19.42	19.3634	4	4	4	1	377	40.181	5.01	High	High		3.61	43.4	156.6	4	4	0.624	0	12.4147	4
FALSE	High	Master Protein	A0A347Q415	Helicase, C-terminal:DEAD/DEAH box helicase, N-terminal OS=Actinosynnema pretiosum subsp. pretiosum OX=103721 GN=APASM_4378 PE=4 SV=1	0	124.115	35.5685	30	33	30	1	1029	112.992	5.83	High	High		3.601	43.5	156.5	29	29	2.108	0	86.7245	30
FALSE	High	Master Protein	A0A347PV79	Pyruvate dehydrogenase E1 component OS=Actinosynnema pretiosum subsp. pretiosum OX=103721 GN=APASM_1292 PE=4 SV=1	0	257.854	51.469	46	62	46	1	919	102.09	6.3	High	High		3.598	43.5	156.5	48	48	11.376	0	183.965	46
FALSE	High	Master Protein	A0A347Q2P6	Nicotianamine synthase-like protein OS=Actinosynnema pretiosum subsp. pretiosum OX=103721 GN=APASM_3909 PE=4 SV=1	0	10.5092	12.5475	3	3	3	1	263	28.563	6.32	High	High		3.577	43.7	156.3	3	3	0.585	0	7.66588	3
FALSE	High	Master Protein	A0A347Q9Z2	Succinate--CoA ligase [ADP-forming] subunit beta OS=Actinosynnema pretiosum subsp. pretiosum OX=103721 GN=sucC PE=3 SV=1	0	95.069	49.8715	16	19	16	1	389	40.666	4.77	High	High		3.563	43.8	156.2	16	16	4.754	0	58.1182	16
FALSE	High	Master Protein	A0A347QBF2	3-oxoacyl-[acyl-carrier protein] reductase OS=Actinosynnema pretiosum subsp. pretiosum OX=103721 GN=APASM_6965 PE=4 SV=1	0	15.4002	25.9574	5	6	5	1	235	24.432	5.25	High	High		3.562	43.8	156.2	4	4	1.683	0	10.9311	5
FALSE	High	Master Protein	A0A347QA98	Elongation factor Tu OS=Actinosynnema pretiosum subsp. pretiosum OX=103721 GN=tuf PE=3 SV=1	0	184.937	61.461	23	38	23	1	397	43.89	5.39	High	High		3.556	43.9	156.1	27	27	39.616	0	117.421	23
FALSE	High	Master Protein	A0A347Q8L2	Ketol-acid reductoisomerase (NADP(+)) OS=Actinosynnema pretiosum subsp. pretiosum OX=103721 GN=ilvC PE=3 SV=1	0	94.623	54.8961	15	19	15	1	337	36.328	5.11	High	High		3.555	43.9	156.1	16	16	7.913	0	65.6037	15
FALSE	High	Master Protein	A0A347PVE1	Phospho-2-dehydro-3-deoxyheptonate aldolase OS=Actinosynnema pretiosum subsp. pretiosum OX=103721 GN=APASM_1354 PE=3 SV=1	0	106.765	52.1645	19	24	19	1	462	50.759	5.69	High	High		3.549	44	156	19	19	6.197	0	73.893	19
FALSE	High	Master Protein	A0A347Q8M8	Glutamyl-tRNA(Gln) amidotransferase subunit A OS=Actinosynnema pretiosum subsp. pretiosum OX=103721 GN=gatA PE=3 SV=1	0	57.1125	33.3992	12	13	12	1	506	52.587	5.12	High	High		3.523	44.2	155.8	12	12	1.913	0	39.2987	12
FALSE	High	Master Protein	A0A347PXM5	Putative aminotransferase OS=Actinosynnema pretiosum subsp. pretiosum OX=103721 GN=APASM_2138 PE=3 SV=1	0	87.8746	54.186	17	21	16	1	430	45.275	5.39	High	High		3.521	44.2	155.8	18	18	4.995	1	65.8376	17
FALSE	High	Master Protein	A0A347PSE5	Lysine--tRNA ligase OS=Actinosynnema pretiosum subsp. pretiosum OX=103721 GN=lysS PE=3 SV=1	0	33.2658	18.0915	10	11	10	1	503	55.944	5.19	High	High		3.514	44.3	155.7	10	10	1.395	0	26.731	10
FALSE	High	Master Protein	A0A347PRJ0	6-phosphogluconate dehydrogenase, decarboxylating OS=Actinosynnema pretiosum subsp. pretiosum OX=103721 GN=APASM_0003 PE=4 SV=1	0	43.3227	36.8421	9	11	9	1	304	32.161	4.89	High	High		3.485	44.6	155.4	10	10	3.084	0	31.5505	9
FALSE	High	Master Protein	A0A347PSC8	Hypoxanthine phosphoribosyltransferase OS=Actinosynnema pretiosum subsp. pretiosum OX=103721 GN=APASM_0291 PE=3 SV=1	0	19.3591	40.1099	4	5	4	1	182	19.908	4.81	High	High		3.468	44.8	155.2	4	4	1.848	0	8.80071	4
FALSE	High	Master Protein	A0A347PTG9	Fructose-1,6-bisphosphatase OS=Actinosynnema pretiosum subsp. pretiosum OX=103721 GN=APASM_0682 PE=3 SV=1	0	25.685	24.5714	7	8	7	1	350	36.899	5.14	High	High		3.463	44.8	155.2	8	8	1.512	0	13.9305	7
FALSE	High	Master Protein	A0A347PUN7	ATP-dependent Clp protease ATP-binding subunit ClpX OS=Actinosynnema pretiosum subsp. pretiosum OX=103721 GN=clpX PE=3 SV=1	0	75.957	41.0798	13	18	13	1	426	46.645	5.24	High	High		3.442	45	155	13	13	3.924	0	47.6443	13
FALSE	High	Master Protein	A0A347PUD1	Threonine dehydrogenase and related Zn-dependent dehydrogenase OS=Actinosynnema pretiosum subsp. pretiosum OX=103721 GN=APASM_0994 PE=3 SV=1	0	25.4962	20.3966	6	7	6	1	353	36.533	5.97	High	High		3.437	45.1	154.9	6	6	1.336	0	16.7871	6
FALSE	High	Master Protein	A0A347Q9K4	Butyryl-CoA dehydrogenase OS=Actinosynnema pretiosum subsp. pretiosum OX=103721 GN=APASM_6317 PE=3 SV=1	0	21.808	15.8974	5	6	5	1	390	41.94	5.77	High	High		3.433	45.1	154.9	5	5	0.874	0	15.1143	5
FALSE	High	Master Protein	A0A347QA16	Inosine-5'-monophosphate dehydrogenase, catalytic domain OS=Actinosynnema pretiosum subsp. pretiosum OX=103721 GN=APASM_6479 PE=4 SV=1	0	78.557	43.2361	15	17	15	1	377	39.566	5.35	High	High		3.428	45.2	154.8	15	15	4.926	0	51.4836	15
FALSE	High	Master Protein	A0A347PWB0	Uncharacterized protein OS=Actinosynnema pretiosum subsp. pretiosum OX=103721 GN=APASM_1673 PE=4 SV=1	0	41.0254	52	12	13	12	1	300	33.112	5.69	High	High		3.426	45.2	154.8	11	11	3.833	0	32.6773	12
FALSE	High	Master Protein	A0A347PW00	Acyl-CoA dehydrogenase, short-chain specific OS=Actinosynnema pretiosum subsp. pretiosum OX=103721 GN=APASM_1563 PE=3 SV=1	0	11.7948	12.336	4	4	4	1	381	41.747	5.63	High	High		3.426	45.2	154.8	4	4	0.585	0	5.79029	4
FALSE	High	Master Protein	A0A347PVQ6	D-xylose transport ATP-binding protein XylG OS=Actinosynnema pretiosum subsp. pretiosum OX=103721 GN=APASM_1469 PE=4 SV=1	0	8.40659	9.72763	2	3	2	1	257	27.352	5.67	High	High		3.415	45.3	154.7	2	2	0.468	0	3.90274	2
FALSE	High	Master Protein	A0A347QB39	Fructose-bisphosphate aldolase OS=Actinosynnema pretiosum subsp. pretiosum OX=103721 GN=APASM_6852 PE=3 SV=1	0	20.3714	13.2132	6	7	6	1	333	35.654	5.27	High	High		3.406	45.4	154.6	7	7	1.581	0	14.4933	6
FALSE	High	Master Protein	A0A347PSW6	Citrate synthase OS=Actinosynnema pretiosum subsp. pretiosum OX=103721 GN=APASM_0479 PE=3 SV=1	0	86.9029	39.8922	10	16	10	1	371	40.123	5.92	High	High		3.391	45.5	154.5	11	12	5.31	0	52.4398	10
FALSE	High	Master Protein	A0A347PT96	ABC transporter, ATP-binding protein OS=Actinosynnema pretiosum subsp. pretiosum OX=103721 GN=APASM_0609 PE=4 SV=1	0	18.4119	10.678	5	5	5	1	590	64.026	5.39	High	High		3.391	45.6	154.4	5	5	0.365	0	12.8154	5
FALSE	High	Master Protein	A0A347PV10	GTPase Era OS=Actinosynnema pretiosum subsp. pretiosum OX=103721 GN=era PE=3 SV=1	0	11.9472	11.4094	4	4	4	1	298	33.015	6.37	High	High		3.388	45.6	154.4	4	4	0.719	0	7.07253	4
FALSE	High	Master Protein	A0A347Q7P4	Tryptophan synthase beta chain OS=Actinosynnema pretiosum subsp. pretiosum OX=103721 GN=trpB PE=3 SV=1	0	20.3371	13.7441	6	7	6	1	422	45.059	6.1	High	High		3.381	45.7	154.3	6	6	1.015	0	13.0022	6
FALSE	High	Master Protein	B5A9Q6	Lipopolysaccharide biosynthesis protein RffA OS=Actinosynnema pretiosum subsp. pretiosum OX=103721 GN=mbcE PE=3 SV=1	0	53.0174	41.4948	11	12	11	1	388	42.116	5.45	High	High		3.38	45.7	154.3	11	11	2.511	0	33.3624	11
FALSE	High	Master Protein	A0A347Q6I5	Glyceraldehyde-3-phosphate dehydrogenase OS=Actinosynnema pretiosum subsp. pretiosum OX=103721 GN=APASM_5248 PE=3 SV=1	0	152.545	64.3713	23	36	23	1	334	35.741	5.58	High	High		3.379	45.7	154.3	23	23	43.668	0	104.999	23
FALSE	High	Master Protein	A0A347PTB9	Enolase OS=Actinosynnema pretiosum subsp. pretiosum OX=103721 GN=eno PE=3 SV=1	0	115.833	42.2897	14	20	13	1	428	45.273	4.69	High	High		3.379	45.7	154.3	13	13	4.754	0	68.6881	14
FALSE	High	Master Protein	A0A347PW89	Uncharacterized protein OS=Actinosynnema pretiosum subsp. pretiosum OX=103721 GN=APASM_1652 PE=4 SV=1	0	81.5098	19.7917	18	19	18	1	1056	114.325	7.05	High	High		3.365	45.8	154.2	16	16	1.073	0	53.8802	18
FALSE	High	Master Protein	A0A347PVH9	Vitamin B12-dependent ribonucleotide reductase OS=Actinosynnema pretiosum subsp. pretiosum OX=103721 GN=APASM_1392 PE=3 SV=1	0	33.7666	14.2405	12	12	12	1	948	102.606	5.69	High	High		3.351	46	154	12	12	0.668	0	26.5473	12
FALSE	High	Master Protein	A0A347Q776	CTP synthase OS=Actinosynnema pretiosum subsp. pretiosum OX=103721 GN=pyrG PE=3 SV=1	0	50.4507	19.0153	9	13	9	1	589	63.146	5.58	High	High		3.339	46.1	153.9	9	9	1.412	0	35.8569	9
FALSE	High	Master Protein	A0A347Q6H3	Transaldolase OS=Actinosynnema pretiosum subsp. pretiosum OX=103721 GN=tal PE=3 SV=1	0	86.0008	42.7027	13	20	13	1	370	39.243	4.81	High	High		3.339	46.1	153.9	14	14	4.754	0	52.5022	13
FALSE	High	Master Protein	A0A347Q881	4-hydroxy-3-methylbut-2-en-1-yl diphosphate synthase (flavodoxin) OS=Actinosynnema pretiosum subsp. pretiosum OX=103721 GN=ispG PE=3 SV=1	0	12.7155	11.1688	3	3	3	1	385	40.643	5.59	High	High		3.333	46.2	153.8	3	3	0.35	0	7.87521	3
FALSE	High	Master Protein	A0A347PWG5	Aspartate--tRNA(Asp/Asn) ligase OS=Actinosynnema pretiosum subsp. pretiosum OX=103721 GN=aspS PE=3 SV=1	0	72.069	31.9257	17	21	17	1	592	65.18	5.35	High	High		3.332	46.2	153.8	17	17	2.695	0	44.3869	17
FALSE	High	Master Protein	A0A347PYT7	Transcriptional regulator, MerR family OS=Actinosynnema pretiosum subsp. pretiosum OX=103721 GN=APASM_2550 PE=4 SV=1	0	13.9071	10.3376	3	3	3	1	474	49.598	6.98	High	High		3.328	46.2	153.8	3	3	0.28	0	7.50475	3
FALSE	High	Master Protein	A0A347Q7K0	Serine hydroxymethyltransferase OS=Actinosynnema pretiosum subsp. pretiosum OX=103721 GN=glyA PE=3 SV=1	0	40.3238	24.9406	8	9	8	1	421	44.878	6.27	High	High		3.323	46.3	153.7	6	7	1.462	0	27.963	8
FALSE	High	Master Protein	A0A347PTM0	Cytokinin riboside 5'-monophosphate phosphoribohydrolase OS=Actinosynnema pretiosum subsp. pretiosum OX=103721 GN=APASM_0733 PE=3 SV=1	0	8.39823	10.4	3	3	3	1	250	27.622	5.86	High	High		3.321	46.3	153.7	3	3	0.638	0	3.84583	3
FALSE	High	Master Protein	A0A347Q6C8	DNTP triphosphohydrolase, putative OS=Actinosynnema pretiosum subsp. pretiosum OX=103721 GN=APASM_5191 PE=3 SV=1	0	21.3443	12.069	3	4	3	1	522	56.536	6.04	High	High		3.319	46.3	153.7	3	3	0.359	0	11.2634	3
FALSE	High	Master Protein	A0A347Q6E0	Iron-sulfur cluster assembly protein SufB OS=Actinosynnema pretiosum subsp. pretiosum OX=103721 GN=APASM_5203 PE=4 SV=1	0	38.1277	29.106	11	12	11	1	481	53.524	5.26	High	High		3.317	46.3	153.7	9	9	1.593	0	18.7605	11
FALSE	High	Master Protein	A0A347PUJ8	ATP-dependent Clp protease proteolytic subunit OS=Actinosynnema pretiosum subsp. pretiosum OX=103721 GN=clpP PE=3 SV=1	0	34.3681	43.9024	7	10	7	1	205	22.515	5.08	High	High		3.312	46.4	153.6	7	7	11.915	0	26.989	7
FALSE	High	Master Protein	A0A347PY11	Proteasome subunit alpha OS=Actinosynnema pretiosum subsp. pretiosum OX=103721 GN=prcA PE=3 SV=1	0	7.40536	10.6464	4	4	4	1	263	28.5	5.31	High	High		3.311	46.4	153.6	4	4	1.031	0	7.91863	4
FALSE	High	Master Protein	A0A347QBD2	3-oxoacyl-[acyl-carrier protein] reductase OS=Actinosynnema pretiosum subsp. pretiosum OX=103721 GN=APASM_6945 PE=4 SV=1	0	20.4118	30	6	6	6	1	300	32.822	5.06	High	High		3.309	46.4	153.6	5	5	1.254	0	13.6351	6
FALSE	High	Master Protein	A0A347PZF6	Enolase OS=Actinosynnema pretiosum subsp. pretiosum OX=103721 GN=eno PE=3 SV=1	0	104.746	59.8592	17	24	16	1	426	45.058	5.05	High	High		3.307	46.4	153.6	17	17	7.318	1	65.5089	17
FALSE	High	Master Protein	A0A347PY52	ATP phosphoribosyltransferase OS=Actinosynnema pretiosum subsp. pretiosum OX=103721 GN=APASM_2315 PE=3 SV=1	0	12.616	20.8494	4	5	4	1	259	27.822	5.19	High	High		3.307	46.4	153.6	4	4	0.968	0	8.83085	4
FALSE	High	Master Protein	A0A347Q8B2	50S ribosomal protein L19 OS=Actinosynnema pretiosum subsp. pretiosum OX=103721 GN=rplS PE=3 SV=1	0	22.0969	42.0168	4	4	4	1	119	13.329	10.68	High	High		3.305	46.5	153.5	4	4	1.783	0	14.089	4
FALSE	High	Master Protein	A0A1U9Y7R4	3-hydroxybutyryl-CoA dehydrogenase OS=Actinosynnema pretiosum subsp. pretiosum OX=103721 GN=APASM_3215 PE=4 SV=1	0	38.9364	25.0755	5	7	5	1	331	33.772	5.31	High	High		3.294	46.6	153.4	5	5	2.162	0	21.7473	5
FALSE	High	Master Protein	A0A347PYF6	Chaperone protein HtpG OS=Actinosynnema pretiosum subsp. pretiosum OX=103721 GN=htpG PE=3 SV=1	0	29.0161	17.0769	8	8	8	1	650	72.884	4.83	High	High		3.288	46.6	153.4	8	8	0.535	0	20.3485	8
FALSE	High	Master Protein	A0A347QAI4	1,4-dihydroxy-2-naphthoyl-CoA synthase OS=Actinosynnema pretiosum subsp. pretiosum OX=103721 GN=menB PE=3 SV=1	0	5.3624	13.5314	4	4	4	1	303	33.574	5.97	High	High		3.288	46.6	153.4	3	3	0.585	0	3.25936	4
FALSE	High	Master Protein	A0A347PUV8	Threonine synthase OS=Actinosynnema pretiosum subsp. pretiosum OX=103721 GN=APASM_1171 PE=4 SV=1	0	20.5621	12.0321	3	4	3	1	374	39.515	5.31	High	High		3.287	46.7	153.3	3	3	0.52	0	16.273	3
FALSE	High	Master Protein	A0A347Q504	Protein-L-isoaspartate O-methyltransferase OS=Actinosynnema pretiosum subsp. pretiosum OX=103721 GN=APASM_4717 PE=4 SV=1	0	52.776	34.3826	12	15	12	1	413	44.371	5.85	High	High		3.284	46.7	153.3	12	12	2.981	0	36.3089	12
FALSE	High	Master Protein	A0A347PVL2	UDP-glucose 4-epimerase OS=Actinosynnema pretiosum subsp. pretiosum OX=103721 GN=APASM_1425 PE=3 SV=1	0	13.0974	19.375	4	4	4	1	320	34	5.4	High	High		3.281	46.7	153.3	4	4	0.668	0	9.56079	4
FALSE	High	Master Protein	A0A347QA64	50S ribosomal protein L17 OS=Actinosynnema pretiosum subsp. pretiosum OX=103721 GN=APASM_6527 PE=3 SV=1	0	13.952	25.4237	4	4	4	1	177	19.344	6.39	High	High		3.277	46.8	153.2	3	3	1.154	0	8.53274	4
FALSE	High	Master Protein	A0A347PWK7	Transcription accessory protein (S1 RNA-binding domain) OS=Actinosynnema pretiosum subsp. pretiosum OX=103721 GN=APASM_1770 PE=4 SV=1	0	14.0753	5.98958	5	5	5	1	768	82.875	6.48	High	High		3.276	46.8	153.2	5	5	0.248	0	10.1755	5
FALSE	High	Master Protein	A0A347Q6I3	Triosephosphate isomerase OS=Actinosynnema pretiosum subsp. pretiosum OX=103721 GN=tpiA PE=3 SV=1	0	66.918	67.433	13	15	13	1	261	27.479	5.86	High	High		3.272	46.8	153.2	13	13	5.813	0	42.6032	13
FALSE	High	Master Protein	A0A347Q7M7	Acyl-CoA thioesterase II OS=Actinosynnema pretiosum subsp. pretiosum OX=103721 GN=APASM_5640 PE=4 SV=1	0	21.0846	19.6774	6	6	6	1	310	33.862	6.01	High	High		3.268	46.9	153.1	6	6	0.931	0	14.3459	6
FALSE	High	Master Protein	A0A347PU67	DNA helicase OS=Actinosynnema pretiosum subsp. pretiosum OX=103721 GN=APASM_0930 PE=4 SV=1	0	13.0389	6.68449	4	4	4	1	748	82.254	6.52	High	High		3.264	46.9	153.1	4	4	0.198	0	8.68684	4
FALSE	High	Master Protein	A0A347Q8A1	Elongation factor Ts OS=Actinosynnema pretiosum subsp. pretiosum OX=103721 GN=tsf PE=3 SV=1	0	77.3171	55.3506	14	19	14	1	271	29.146	5.16	High	High		3.262	46.9	153.1	12	12	6.943	0	45.4179	14
FALSE	High	Master Protein	A0A347QBK0	Leucine--tRNA ligase OS=Actinosynnema pretiosum subsp. pretiosum OX=103721 GN=leuS PE=3 SV=1	0	57.2677	15.4176	14	15	14	1	934	104.201	5.43	High	High		3.256	47	153	13	13	0.896	0	41.9225	14
FALSE	High	Master Protein	A0A347Q9F9	Protein translocase subunit SecA OS=Actinosynnema pretiosum subsp. pretiosum OX=103721 GN=secA PE=3 SV=1	0	185.683	48.3368	40	44	40	1	962	107.397	5.55	High	High		3.255	47	153	38	38	4.264	0	109.359	40
FALSE	High	Master Protein	A0A347QAE8	2-oxoglutarate oxidoreductase, beta subunit OS=Actinosynnema pretiosum subsp. pretiosum OX=103721 GN=APASM_6611 PE=4 SV=1	0	8.1137	4.89914	2	3	2	1	347	37.056	7.3	High	High		3.238	47.2	152.8	2	2	0.369	0	4.69802	2
FALSE	High	Master Protein	A0A347PWA9	ADP-ribose pyrophosphatase OS=Actinosynnema pretiosum subsp. pretiosum OX=103721 GN=APASM_1672 PE=4 SV=1	0	37.7382	45.0777	6	7	6	1	193	20.975	6.34	High	High		3.229	47.3	152.7	6	6	4.012	0	27.6514	6
FALSE	High	Master Protein	A0A347PUP5	Formate dehydrogenase oxidoreductase protein OS=Actinosynnema pretiosum subsp. pretiosum OX=103721 GN=APASM_1108 PE=3 SV=1	0	37.2791	13.1062	8	8	8	1	763	83.584	6.02	High	High		3.219	47.4	152.6	8	8	0.468	0	23.0561	8
FALSE	High	Master Protein	A0A347QBF3	Inositol-1-phosphate synthase OS=Actinosynnema pretiosum subsp. pretiosum OX=103721 GN=APASM_6966 PE=4 SV=1	0	15.5755	15.508	5	5	5	1	374	41.101	4.93	High	High		3.217	47.4	152.6	5	5	0.688	0	8.39314	5
FALSE	High	Master Protein	A0A347PUH5	Lactate 2-monooxygenase OS=Actinosynnema pretiosum subsp. pretiosum OX=103721 GN=APASM_1038 PE=3 SV=1	0	11.1034	9.92366	2	3	2	1	393	41.773	5.77	High	High		3.217	47.4	152.6	1	1	0.369	0	9.37242	2
FALSE	High	Master Protein	A0A347Q6B9	Enoyl-CoA hydratase OS=Actinosynnema pretiosum subsp. pretiosum OX=103721 GN=APASM_5182 PE=3 SV=1	0	26.8577	26.9962	6	7	6	1	263	27.651	5.29	High	High		3.208	47.5	152.5	6	6	1.738	0	19.8766	6
FALSE	High	Master Protein	A0A347QAG0	NADH-quinone oxidoreductase subunit F OS=Actinosynnema pretiosum subsp. pretiosum OX=103721 GN=APASM_6623 PE=3 SV=1	0	17.3393	11.8329	6	6	6	1	431	46.617	6.54	High	High		3.2	47.6	152.4	6	6	0.874	0	13.6985	6
FALSE	High	Master Protein	A0A347Q8R1	ABC transporter, ATP-binding protein OS=Actinosynnema pretiosum subsp. pretiosum OX=103721 GN=APASM_6024 PE=4 SV=1	0	26.5942	27.4725	5	5	5	1	273	29.752	4.97	High	High		3.197	47.7	152.3	5	5	1.154	0	17.5441	5
FALSE	High	Master Protein	A0A347Q6H6	OpcA, an allosteric effector of glucose-6-phosphate dehydrogenase, actinobacterial OS=Actinosynnema pretiosum subsp. pretiosum OX=103721 GN=APASM_5239 PE=4 SV=1	0	16.0782	18.7335	5	5	5	1	379	39.886	6.4	High	High		3.196	47.7	152.3	4	4	0.896	0	15.0923	5
FALSE	High	Master Protein	A0A347PSI4	Trehalose-6-phosphate phosphatase OS=Actinosynnema pretiosum subsp. pretiosum OX=103721 GN=APASM_0347 PE=4 SV=1	0	55.4516	17.2209	14	18	14	1	842	91.458	5.26	High	High		3.195	47.7	152.3	14	14	1.33	0	36.3537	14
FALSE	High	Master Protein	A0A347Q8U7	3-ketoacyl-CoA thiolase OS=Actinosynnema pretiosum subsp. pretiosum OX=103721 GN=APASM_6060 PE=3 SV=1	0	7.86748	6.29723	3	3	3	1	397	40.267	6.1	High	High		3.193	47.7	152.3	3	3	0.413	0	4.3046	3
FALSE	High	Master Protein	A0A347Q411	Helicase domain protein OS=Actinosynnema pretiosum subsp. pretiosum OX=103721 GN=APASM_4374 PE=4 SV=1	0	39.3962	13.347	11	12	10	1	974	105.29	6.18	High	High		3.192	47.7	152.3	9	9	0.668	0	27.6441	11
FALSE	High	Master Protein	A0A347PVP7	Putative transferase OS=Actinosynnema pretiosum subsp. pretiosum OX=103721 GN=APASM_1460 PE=3 SV=1	0	31.5724	18.4739	7	7	7	1	498	53.787	4.92	High	High		3.191	47.7	152.3	7	7	0.655	0	20.4067	7
FALSE	High	Master Protein	A0A347PYW4	Uncharacterized protein OS=Actinosynnema pretiosum subsp. pretiosum OX=103721 GN=APASM_2577 PE=4 SV=1	0	38.2944	52.7273	6	7	6	1	165	17.868	4.59	High	High		3.185	47.8	152.2	6	6	4.995	0	24.8589	6
FALSE	High	Master Protein	A0A347Q9T9	Uncharacterized protein OS=Actinosynnema pretiosum subsp. pretiosum OX=103721 GN=APASM_6402 PE=4 SV=1	0	77.6787	23.5189	14	16	14	1	557	58.05	4.81	High	High		3.174	47.9	152.1	13	13	1.707	0	46.2329	14
FALSE	High	Master Protein	A0A347QA66	30S ribosomal protein S4 OS=Actinosynnema pretiosum subsp. pretiosum OX=103721 GN=rpsD PE=3 SV=1	0	59.9557	54.7264	10	12	10	1	201	23.144	10.21	High	High		3.165	48	152	10	10	6.197	0	35.2679	10
FALSE	High	Master Protein	A0A347Q8M6	Aspartyl/glutamyl-tRNA(Asn/Gln) amidotransferase subunit B OS=Actinosynnema pretiosum subsp. pretiosum OX=103721 GN=gatB PE=3 SV=1	0	45.1311	24.5509	11	13	11	1	501	54.075	5.19	High	High		3.155	48.1	151.9	10	10	1.352	0	34.2094	11
FALSE	High	Master Protein	A0A347PXJ7	Glutamine synthetase family protein OS=Actinosynnema pretiosum subsp. pretiosum OX=103721 GN=APASM_2110 PE=3 SV=1	0	11.4662	6.82819	2	3	2	1	454	49.724	5.2	High	High		3.142	48.3	151.7	2	2	0.468	0	7.94119	2
FALSE	High	Master Protein	A0A347QB70	Chaperone protein DnaK OS=Actinosynnema pretiosum subsp. pretiosum OX=103721 GN=dnaK PE=2 SV=1	0	45.5072	18.2553	10	10	10	1	619	66.379	4.88	High	High		3.142	48.3	151.7	10	10	0.805	0	29.8986	10
FALSE	High	Master Protein	A0A347PVK4	Maleylpyruvate isomerase, mycothiol-dependent OS=Actinosynnema pretiosum subsp. pretiosum OX=103721 GN=APASM_1417 PE=4 SV=1	0	37.7529	36.9863	7	10	7	1	219	23.692	5.14	High	High		3.141	48.3	151.7	7	7	2.875	0	25.125	7
FALSE	High	Master Protein	A0A347Q0H1	Adenosylhomocysteinase OS=Actinosynnema pretiosum subsp. pretiosum OX=103721 GN=ahcY PE=3 SV=1	0	58.0306	24.4399	9	13	9	1	491	53.493	5.34	High	High		3.135	48.4	151.6	9	9	2.03	0	34.8442	9
FALSE	High	Master Protein	A0A347PWX7	Ribose-phosphate pyrophosphokinase OS=Actinosynnema pretiosum subsp. pretiosum OX=103721 GN=APASM_1890 PE=4 SV=1	0	20.3303	17.8571	5	5	5	1	308	33.388	6.52	High	High		3.133	48.4	151.6	4	4	0.896	0	13.7864	5
FALSE	High	Master Protein	A0A347PVL1	Putative prolyl oligopeptidase family protein OS=Actinosynnema pretiosum subsp. pretiosum OX=103721 GN=APASM_1424 PE=4 SV=1	0	29.5807	17.2059	10	10	10	1	680	74.064	5.26	High	High		3.131	48.4	151.6	9	9	0.778	0	16.7673	10
FALSE	High	Master Protein	A0A347PRP6	Glycosyltransferase OS=Actinosynnema pretiosum subsp. pretiosum OX=103721 GN=APASM_0059 PE=4 SV=1	0	14.0072	6.57396	6	6	6	1	791	86.558	5.29	High	High		3.129	48.4	151.6	6	6	0.389	0	14.9007	6
FALSE	High	Master Protein	A0A347Q7B1	Translation initiation factor IF-3 OS=Actinosynnema pretiosum subsp. pretiosum OX=103721 GN=infC PE=3 SV=1	0	15.4969	21.134	4	4	4	1	194	22.061	9.1	High	High		3.127	48.5	151.5	3	3	0.931	0	9.05318	4
FALSE	High	Master Protein	A0A347Q9X8	Malate dehydrogenase OS=Actinosynnema pretiosum subsp. pretiosum OX=103721 GN=mdh PE=3 SV=1	0	35.5085	33.7386	7	9	7	1	329	34.625	5.15	High	High		3.127	48.5	151.5	7	7	2.981	0	23.1564	7
FALSE	High	Master Protein	A0A347Q9Z1	Succinate--CoA ligase [ADP-forming] subunit alpha OS=Actinosynnema pretiosum subsp. pretiosum OX=103721 GN=sucD PE=3 SV=1	0	41.8106	35.8108	7	10	7	1	296	29.935	5.47	High	High		3.127	48.5	151.5	8	8	3.642	0	30.2466	7
FALSE	High	Master Protein	A0A347Q7K1	Aminomethyltransferase OS=Actinosynnema pretiosum subsp. pretiosum OX=103721 GN=gcvT PE=3 SV=1	0	15.6429	16.9863	4	4	4	1	365	38.575	5.66	High	High		3.122	48.5	151.5	4	4	0.719	0	11.6491	4
FALSE	High	Master Protein	A0A347PUK9	ABC transporter ATP-binding protein OS=Actinosynnema pretiosum subsp. pretiosum OX=103721 GN=APASM_1072 PE=4 SV=1	0	41.5698	15.7706	7	9	7	1	558	62.207	5.67	High	High		3.12	48.5	151.5	7	7	1.043	0	27.7864	7
FALSE	High	Master Protein	A0A1U9Y7T1	O-methyltransferase OS=Actinosynnema pretiosum subsp. pretiosum OX=103721 GN=APASM_3218 PE=4 SV=1	0	32.9658	31.8182	5	7	5	1	220	23.127	4.84	High	High		3.115	48.6	151.4	4	4	2.455	0	20.5266	5
FALSE	High	Master Protein	A0A347PTB3	Transcription-repair-coupling factor OS=Actinosynnema pretiosum subsp. pretiosum OX=103721 GN=mfd PE=3 SV=1	0	37.1083	9.85678	12	12	12	1	1187	128.906	5.82	High	High		3.113	48.6	151.4	12	12	0.425	0	26.3477	12
FALSE	High	Master Protein	A0A347QAA9	DNA-directed RNA polymerase subunit beta' OS=Actinosynnema pretiosum subsp. pretiosum OX=103721 GN=rpoC PE=3 SV=1	0	143.437	29.9692	34	37	34	1	1298	144.6	6.98	High	High		3.11	48.7	151.3	33	33	1.693	0	97.0501	34
FALSE	High	Master Protein	A0A347QA13	Aldehyde dehydrogenase OS=Actinosynnema pretiosum subsp. pretiosum OX=103721 GN=APASM_6476 PE=4 SV=1	0	9.95725	7.69231	5	5	5	1	481	50.856	4.87	High	High		3.104	48.7	151.3	5	5	0.585	0	10.4862	5
FALSE	High	Master Protein	A0A347PY26	Peptidase M24 OS=Actinosynnema pretiosum subsp. pretiosum OX=103721 GN=APASM_2289 PE=3 SV=1	0	7.44662	8.24468	3	3	3	1	376	39.046	4.98	High	High		3.104	48.7	151.3	3	3	0.468	0	7.10142	3
FALSE	High	Master Protein	A0A1U9Y7R3	FAD-binding protein OS=Actinosynnema pretiosum subsp. pretiosum OX=103721 GN=APASM_3214 PE=4 SV=1	0	59.5923	31.0658	12	14	12	1	441	48.094	5.6	High	High		3.103	48.8	151.2	12	12	2.631	0	39.9789	12
FALSE	High	Master Protein	A0A347Q839	Proline--tRNA ligase OS=Actinosynnema pretiosum subsp. pretiosum OX=103721 GN=proS PE=3 SV=1	0	103.158	40.7917	17	22	17	1	581	63.045	5.26	High	High		3.101	48.8	151.2	17	17	3.437	0	67.9603	17
FALSE	High	Master Protein	A0A347QAB0	DNA-directed RNA polymerase subunit beta OS=Actinosynnema pretiosum subsp. pretiosum OX=103721 GN=rpoB PE=3 SV=1	0	83.8372	23.0172	21	23	21	1	1160	128.254	5.08	High	High		3.101	48.8	151.2	21	21	1.087	0	54.044	21
FALSE	High	Master Protein	A0A347Q6Z2	Glycine dehydrogenase (decarboxylating) OS=Actinosynnema pretiosum subsp. pretiosum OX=103721 GN=gcvP PE=3 SV=1	0	24.7485	7.06861	5	5	5	1	962	102.038	5.53	High	High		3.1	48.8	151.2	5	5	0.278	0	13.2304	5
FALSE	High	Master Protein	A0A347PSE4	Methyltransferase type 11 OS=Actinosynnema pretiosum subsp. pretiosum OX=103721 GN=APASM_0307 PE=4 SV=1	0	4.52195	14.5038	3	3	3	1	262	28.62	6.32	High	High		3.1	48.8	151.2	3	3	0.585	0	6.31673	3
FALSE	High	Master Protein	A0A347PTW2	Peptidase M16-like OS=Actinosynnema pretiosum subsp. pretiosum OX=103721 GN=APASM_0825 PE=4 SV=1	0	31.6413	13.8528	5	6	5	1	462	48.924	5.11	High	High		3.09	48.9	151.1	5	5	0.874	0	19.8225	5
FALSE	High	Master Protein	A0A347PXK9	Threonine--tRNA ligase OS=Actinosynnema pretiosum subsp. pretiosum OX=103721 GN=thrS PE=3 SV=1	0	53.4092	22.9042	14	18	14	1	668	74.607	5.76	High	High		3.088	48.9	151.1	14	14	1.31	0	46.3208	14
FALSE	High	Master Protein	A0A347QAP0	Short chain dehydrogenase OS=Actinosynnema pretiosum subsp. pretiosum OX=103721 GN=APASM_6703 PE=4 SV=1	0	12.3387	14.8148	3	3	3	1	243	25.529	5.62	High	High		3.085	49	151	2	2	0.638	0	6.61282	3
FALSE	High	Master Protein	A0A347Q9M5	Biotin-protein ligase OS=Actinosynnema pretiosum subsp. pretiosum OX=103721 GN=APASM_6338 PE=4 SV=1	0	12.2023	17.3913	3	3	3	1	253	26.196	5.62	High	High		3.083	49	151	3	3	0.638	0	8.36864	3
FALSE	High	Master Protein	A0A347PVA4	Potassium channel beta chain OS=Actinosynnema pretiosum subsp. pretiosum OX=103721 GN=APASM_1317 PE=4 SV=1	0	88.7487	55.4878	15	22	15	1	328	35.592	5.35	High	High		3.078	49	151	15	15	11.589	0	58.8841	15
FALSE	High	Master Protein	A0A347PS16	ABC-type Fe3+-hydroxamate transport system, periplasmic component OS=Actinosynnema pretiosum subsp. pretiosum OX=103721 GN=APASM_0179 PE=4 SV=1	0	14.3984	14.9068	4	4	4	1	322	33.769	4.98	High	High		3.078	49	151	4	4	0.778	0	10.208	4
FALSE	High	Master Protein	A0A347Q8K2	Glutamate--tRNA ligase OS=Actinosynnema pretiosum subsp. pretiosum OX=103721 GN=gltX PE=3 SV=1	0	16.827	13.7097	7	7	7	1	496	54.679	5.2	High	High		3.073	49.1	150.9	7	7	0.63	0	9.04789	7
FALSE	High	Master Protein	A0A347Q2A0	Putative oxidoreductase OS=Actinosynnema pretiosum subsp. pretiosum OX=103721 GN=APASM_3763 PE=4 SV=1	0	33.9948	20.5521	6	6	6	1	326	35.864	5.83	High	High		3.068	49.2	150.8	6	6	0.931	0	21.9703	6
FALSE	High	Master Protein	A0A347PST7	Putative oxidoreductase OS=Actinosynnema pretiosum subsp. pretiosum OX=103721 GN=APASM_0450 PE=4 SV=1	0	15.7891	15.0602	5	5	5	1	332	35.583	5.19	High	High		3.059	49.3	150.7	5	5	1.054	0	13.9003	5
FALSE	High	Master Protein	A0A347Q0E7	Ornithine aminotransferase OS=Actinosynnema pretiosum subsp. pretiosum OX=103721 GN=APASM_3110 PE=3 SV=1	0	59.3883	36.3426	10	13	10	1	432	45.692	5.67	High	High		3.056	49.3	150.7	10	10	2.675	0	36.7565	10
FALSE	High	Master Protein	A0A347Q8I5	DNA-binding protein in cluster with Type I restriction-modification system OS=Actinosynnema pretiosum subsp. pretiosum OX=103721 GN=APASM_5948 PE=4 SV=1	0	13.6562	20.2847	4	4	4	1	281	31.477	8.27	High	High		3.055	49.3	150.7	4	4	0.668	0	5.96727	4
FALSE	High	Master Protein	A0A347PVX1	ATP-dependent DNA ligase OS=Actinosynnema pretiosum subsp. pretiosum OX=103721 GN=APASM_1534 PE=4 SV=1	0	11.644	15.4545	3	3	3	1	330	36.552	6	High	High		3.051	49.4	150.6	3	3	0.35	0	8.47764	3
FALSE	High	Master Protein	A0A347Q290	Uncharacterized protein OS=Actinosynnema pretiosum subsp. pretiosum OX=103721 GN=APASM_3753 PE=4 SV=1	0	22.4834	28.5714	4	6	4	1	140	14.596	5.94	High	High		3.04	49.5	150.5	5	5	3.642	0	16.0711	4
FALSE	High	Master Protein	A0A347PXN3	Uncharacterized protein OS=Actinosynnema pretiosum subsp. pretiosum OX=103721 GN=APASM_2146 PE=4 SV=1	0	10.0691	25.5319	3	3	3	1	188	20.456	4.81	High	High		3.038	49.5	150.5	3	3	0.778	0	5.2077	3
FALSE	High	Master Protein	A0A347PUN2	Uncharacterized N-acetyltransferase APASM_1095 OS=Actinosynnema pretiosum subsp. pretiosum OX=103721 GN=APASM_1095 PE=3 SV=1	0	29.4585	19.1537	7	7	7	1	449	48.99	8.48	High	High		3.035	49.6	150.4	7	7	0.607	0	20.0232	7
FALSE	High	Master Protein	A0A347Q5G7	Uncharacterized protein OS=Actinosynnema pretiosum subsp. pretiosum OX=103721 GN=APASM_4880 PE=4 SV=1	0	11.1615	14.4796	2	3	2	1	221	23.805	6.33	High	High		3.034	49.6	150.4	2	2	0.874	0	7.53751	2
FALSE	High	Master Protein	A0A347PRW8	UDP-galactopyranose mutase OS=Actinosynnema pretiosum subsp. pretiosum OX=103721 GN=APASM_0131 PE=4 SV=1	0	38.8991	25.1269	9	10	9	1	394	44.988	5.2	High	High		3.032	49.6	150.4	9	9	1.346	0	22.9227	9
FALSE	High	Master Protein	A0A347Q6H5	Glucose-6-phosphate 1-dehydrogenase OS=Actinosynnema pretiosum subsp. pretiosum OX=103721 GN=zwf PE=3 SV=1	0	36.4073	24.5614	9	10	8	1	513	57.089	5.69	High	High		3.023	49.7	150.3	9	9	1.102	1	19.2382	9
FALSE	High	Master Protein	A0A347PZ95	Malonyl CoA-acyl carrier protein transacylase OS=Actinosynnema pretiosum subsp. pretiosum OX=103721 GN=APASM_2708 PE=4 SV=1	0	44.5694	3.63839	14	15	9	1	5387	557.506	5.17	High	High		3.022	49.7	150.3	12	12	0.144	3	30.6317	14
FALSE	High	Master Protein	A0A347PV95	Dihydrolipoyl dehydrogenase OS=Actinosynnema pretiosum subsp. pretiosum OX=103721 GN=APASM_1308 PE=3 SV=1	0	108.911	44.2982	16	23	16	1	456	47.606	5.53	High	High		3.022	49.7	150.3	16	16	6.667	0	68.7073	16
FALSE	High	Master Protein	A0A347PVJ1	ATPase involved in DNA repair OS=Actinosynnema pretiosum subsp. pretiosum OX=103721 GN=APASM_1404 PE=4 SV=1	0	24.8943	13.3929	6	6	6	1	448	49.756	5.72	High	High		3.021	49.7	150.3	6	6	0.585	0	13.253	6
FALSE	High	Master Protein	A0A347PWI0	UDP-glucose 4-epimerase OS=Actinosynnema pretiosum subsp. pretiosum OX=103721 GN=APASM_1743 PE=4 SV=1	0	12.5253	17.284	4	4	4	1	324	35.256	5.2	High	High		3.018	49.8	150.2	4	4	0.585	0	7.68656	4
FALSE	High	Master Protein	A0A347Q7M5	6-phosphogluconate dehydrogenase, decarboxylating OS=Actinosynnema pretiosum subsp. pretiosum OX=103721 GN=APASM_5638 PE=3 SV=1	0	27.4689	21.9207	8	9	8	1	479	51.455	5.24	High	High		3.015	49.8	150.2	7	7	1.291	0	16.5032	8
FALSE	High	Master Protein	A0A347Q7C6	Uncharacterized protein OS=Actinosynnema pretiosum subsp. pretiosum OX=103721 GN=APASM_5539 PE=4 SV=1	0	13.1907	10.084	3	4	3	1	357	38.03	4.51	High	High		3.014	49.8	150.2	3	3	0.585	0	5.06697	3
FALSE	High	Master Protein	A0A347QAG2	NADH-quinone oxidoreductase subunit D OS=Actinosynnema pretiosum subsp. pretiosum OX=103721 GN=nuoD PE=3 SV=1	0	13.604	15.3209	5	5	5	1	483	52.306	5.26	High	High		3.014	49.8	150.2	5	5	0.585	0	9.49264	5
FALSE	High	Master Protein	A0A347Q8X8	ATP synthase subunit beta OS=Actinosynnema pretiosum subsp. pretiosum OX=103721 GN=atpD PE=3 SV=1	0	124.013	55.2301	20	26	20	1	478	51.857	4.98	High	High		3.009	49.9	150.1	20	20	6.88	0	75.1722	20
FALSE	High	Master Protein	A0A347PU17	Glutamine synthetase OS=Actinosynnema pretiosum subsp. pretiosum OX=103721 GN=APASM_0880 PE=3 SV=1	0	150.046	54.2194	22	35	22	1	474	53.274	5.3	High	High		3.009	49.9	150.1	24	24	14.849	0	103.861	22
FALSE	High	Master Protein	A0A347Q9T2	Thymidine phosphorylase OS=Actinosynnema pretiosum subsp. pretiosum OX=103721 GN=APASM_6395 PE=3 SV=1	0	101.306	47.6415	12	17	12	1	424	43.909	4.98	High	High		3.008	49.9	150.1	13	13	4.109	0	61.0692	12
FALSE	High	Master Protein	A0A347Q607	1-deoxy-D-xylulose-5-phosphate synthase OS=Actinosynnema pretiosum subsp. pretiosum OX=103721 GN=dxs PE=3 SV=1	0	10.2129	5.50162	3	4	2	1	618	64.108	6.28	High	High		3	50	150	2	2	0.25	0	10.2987	3
FALSE	High	Master Protein	A0A347PTN5	Cytosol aminopeptidase PepA OS=Actinosynnema pretiosum subsp. pretiosum OX=103721 GN=APASM_0748 PE=3 SV=1	0	29.5049	23.5165	8	9	8	1	455	47.33	5.2	High	High		2.999	50	150	8	8	1.043	0	23.7849	8
FALSE	High	Master Protein	A0A347Q980	Isovaleryl-CoA dehydrogenase OS=Actinosynnema pretiosum subsp. pretiosum OX=103721 GN=APASM_6193 PE=3 SV=1	0	33.9372	29.8429	10	10	10	1	382	41.275	5.26	High	High		2.993	50.1	149.9	9	9	1.721	0	23.3862	10
FALSE	High	Master Protein	A0A1U9Y7S2	Malonyl CoA-acyl carrier protein transacylase OS=Actinosynnema pretiosum subsp. pretiosum OX=103721 GN=APASM_3209 PE=4 SV=1	0	47.7712	11.9599	13	13	13	1	1597	165.249	5.39	High	High		2.992	50.1	149.9	13	13	0.395	0	34.9462	13
FALSE	High	Master Protein	A0A347Q6Q4	Alanine--tRNA ligase OS=Actinosynnema pretiosum subsp. pretiosum OX=103721 GN=alaS PE=3 SV=1	0	181.595	45.8427	34	43	34	1	890	95.921	5.35	High	High		2.989	50.1	149.9	32	32	4.68	0	122.064	34
FALSE	High	Master Protein	A0A347Q6J1	Nucleotide-binding protein APASM_5254 OS=Actinosynnema pretiosum subsp. pretiosum OX=103721 GN=APASM_5254 PE=3 SV=1	0	21.4893	21.6949	6	7	6	1	295	32.456	5.39	High	High		2.987	50.2	149.8	6	6	1.154	0	15.4602	6
FALSE	High	Master Protein	A0A347PSS5	NADP-dependent malic enzyme OS=Actinosynnema pretiosum subsp. pretiosum OX=103721 GN=APASM_0438 PE=3 SV=1	0	38.7505	26.7666	9	11	9	1	467	48.93	5.14	High	High		2.987	50.2	149.8	9	9	1.873	0	30.8509	9
FALSE	High	Master Protein	A0A347PTK5	GTP-binding protein TypA/BipA OS=Actinosynnema pretiosum subsp. pretiosum OX=103721 GN=APASM_0718 PE=4 SV=1	0	29.1247	16.2717	7	8	7	1	633	68.589	5.17	High	High		2.978	50.3	149.7	7	7	0.604	0	19.6861	7
FALSE	High	Master Protein	A0A347Q6C0	Putative TRANSCRIPTIONAL REGULATORY PROTEIN OS=Actinosynnema pretiosum subsp. pretiosum OX=103721 GN=APASM_5183 PE=4 SV=1	0	6.56762	27.5362	3	3	3	1	69	7.444	10.84	High	High		2.977	50.3	149.7	3	3	2.981	0	4.29489	3
FALSE	High	Master Protein	A0A347QA40	Glutamine--fructose-6-phosphate aminotransferase [isomerizing] OS=Actinosynnema pretiosum subsp. pretiosum OX=103721 GN=glmS PE=3 SV=1	0	70.8048	25.938	13	16	13	1	613	65.516	5.38	High	High		2.974	50.3	149.7	12	12	1.865	0	41.877	13
FALSE	High	Master Protein	A0A347Q814	Polyribonucleotide nucleotidyltransferase OS=Actinosynnema pretiosum subsp. pretiosum OX=103721 GN=pnp PE=3 SV=1	0	157.667	52.6104	27	38	27	1	747	79.448	5.05	High	High		2.973	50.3	149.7	29	29	6.988	0	111.616	27
FALSE	High	Master Protein	A0A347PXR5	MoxR-like ATPase OS=Actinosynnema pretiosum subsp. pretiosum OX=103721 GN=APASM_2178 PE=4 SV=1	0	42.2357	31.2139	9	10	9	1	346	37.648	6.19	High	High		2.971	50.4	149.6	9	9	1.721	0	29.7371	9
FALSE	High	Master Protein	A0A347PV82	Alkyl hydroperoxide reductase subunit C-like protein OS=Actinosynnema pretiosum subsp. pretiosum OX=103721 GN=APASM_1295 PE=4 SV=1	0	10.2791	21.7105	3	3	3	1	152	16.481	5.12	High	High		2.965	50.4	149.6	1	1	0.995	0	5.60625	3
FALSE	High	Master Protein	A0A347Q0E6	Adenosylmethionine-8-amino-7-oxononanoate aminotransferase OS=Actinosynnema pretiosum subsp. pretiosum OX=103721 GN=APASM_3109 PE=3 SV=1	0	19.2506	12.5858	5	6	5	1	437	45.485	6.83	High	High		2.962	50.5	149.5	5	5	0.668	0	13.7397	5
FALSE	High	Master Protein	A0A347Q7A5	Uncharacterized protein OS=Actinosynnema pretiosum subsp. pretiosum OX=103721 GN=APASM_5518 PE=4 SV=1	0	76.9061	22.7996	16	17	16	1	943	102.554	4.91	High	High		2.959	50.5	149.5	16	16	1.064	0	48.5861	16
FALSE	High	Master Protein	A0A347PXM6	Methylmalonate-semialdehyde dehydrogenase OS=Actinosynnema pretiosum subsp. pretiosum OX=103721 GN=APASM_2139 PE=4 SV=1	0	14.565	10.1365	5	5	5	1	513	53.939	5.68	High	High		2.957	50.5	149.5	5	5	0.487	0	12.1839	5
FALSE	High	Master Protein	A0A347PUP9	Valine--tRNA ligase OS=Actinosynnema pretiosum subsp. pretiosum OX=103721 GN=valS PE=3 SV=1	0	68.6373	17.3436	18	19	18	1	911	100.999	5.63	High	High		2.957	50.5	149.5	18	18	1.025	0	50.3772	18
FALSE	High	Master Protein	A0A347QB86	3-methylmercaptopropionyl-CoA dehydrogenase (DmdC) OS=Actinosynnema pretiosum subsp. pretiosum OX=103721 GN=APASM_6899 PE=3 SV=1	0	87.861	32.1895	15	19	15	1	612	67.047	5.54	High	High		2.951	50.6	149.4	14	14	2.262	0	53.5948	15
FALSE	High	Master Protein	A0A347Q8K7	3-isopropylmalate dehydrogenase OS=Actinosynnema pretiosum subsp. pretiosum OX=103721 GN=leuB PE=3 SV=1	0	49.3675	31.3043	8	11	8	1	345	36.617	5.82	High	High		2.949	50.6	149.4	8	8	2.793	0	34.4342	8
FALSE	High	Master Protein	A0A347Q7N5	Glutamate synthase [NADPH] large chain OS=Actinosynnema pretiosum subsp. pretiosum OX=103721 GN=APASM_5648 PE=4 SV=1	0	55.3402	10.9127	15	17	15	1	1512	164.032	6.06	High	High		2.943	50.7	149.3	15	15	0.56	0	36.8815	15
FALSE	High	Master Protein	A0A347PWZ9	Alcohol dehydrogenase OS=Actinosynnema pretiosum subsp. pretiosum OX=103721 GN=APASM_1912 PE=3 SV=1	0	16.3653	10.119	3	3	3	1	336	34.296	5.06	High	High		2.937	50.8	149.2	3	3	0.638	0	10.2449	3
FALSE	High	Master Protein	A0A347QAY4	Uncharacterized protein OS=Actinosynnema pretiosum subsp. pretiosum OX=103721 GN=APASM_6797 PE=4 SV=1	0	9.41225	12.766	3	3	3	1	235	25.261	5.19	High	High		2.936	50.8	149.2	3	3	0.585	0	5.63689	3
FALSE	High	Master Protein	A0A347PTA3	Ribose-phosphate pyrophosphokinase OS=Actinosynnema pretiosum subsp. pretiosum OX=103721 GN=prs PE=3 SV=1	0	73.5002	50.3049	12	17	12	1	328	36.051	6.62	High	High		2.935	50.8	149.2	12	12	4.337	0	50.1124	12
FALSE	High	Master Protein	A0A347Q8X9	ATP synthase gamma chain OS=Actinosynnema pretiosum subsp. pretiosum OX=103721 GN=atpG PE=3 SV=1	0	20.6539	13.4615	4	5	4	1	312	33.433	6.19	High	High		2.932	50.9	149.1	4	4	1.054	0	11.9866	4
FALSE	High	Master Protein	A0A347QA86	50S ribosomal protein L14 OS=Actinosynnema pretiosum subsp. pretiosum OX=103721 GN=rplN PE=3 SV=1	0	11.2717	31.9672	5	5	5	1	122	13.362	10.18	High	High		2.927	50.9	149.1	5	5	1.848	0	8.89321	5
FALSE	High	Master Protein	A0A347QAE7	2-oxoglutarate oxidoreductase, alpha subunit OS=Actinosynnema pretiosum subsp. pretiosum OX=103721 GN=APASM_6610 PE=4 SV=1	0	35.306	15.63	8	10	8	1	627	66.498	5.6	High	High		2.924	51	149	8	8	1.276	0	24.3131	8
FALSE	High	Master Protein	A0A347QA65	DNA-directed RNA polymerase subunit alpha OS=Actinosynnema pretiosum subsp. pretiosum OX=103721 GN=rpoA PE=3 SV=1	0	16.8639	18.5714	6	6	6	1	350	37.567	4.74	High	High		2.924	51	149	6	6	0.931	0	9.39158	6
FALSE	High	Master Protein	A0A347Q930	Alpha-galactosidase OS=Actinosynnema pretiosum subsp. pretiosum OX=103721 GN=APASM_6143 PE=3 SV=1	0	48.2123	20.0849	11	12	11	1	707	76.938	5.96	High	High		2.923	51	149	10	10	1.202	0	30.5909	11
FALSE	High	Master Protein	A0A347PSC4	Inorganic pyrophosphatase OS=Actinosynnema pretiosum subsp. pretiosum OX=103721 GN=ppa PE=3 SV=1	0	11.826	20.9581	4	4	4	1	167	19.18	5.06	High	High		2.921	51	149	4	4	1.512	0	7.30239	4
FALSE	High	Master Protein	A0A347Q6M2	S-adenosylmethionine synthase OS=Actinosynnema pretiosum subsp. pretiosum OX=103721 GN=metK PE=3 SV=1	0	44.8612	31.5	10	12	10	1	400	42.342	5.05	High	High		2.92	51	149	10	10	2.511	0	28.9374	10
FALSE	High	Master Protein	A0A347PXM0	N-carbamoylputrescine amidase OS=Actinosynnema pretiosum subsp. pretiosum OX=103721 GN=APASM_2133 PE=4 SV=1	0	27.5596	26.4286	6	7	6	1	280	31.244	4.96	High	High		2.919	51	149	6	6	1.738	0	16.0215	6
FALSE	High	Master Protein	A0A347Q9J3	dTDP-4-dehydrorhamnose reductase OS=Actinosynnema pretiosum subsp. pretiosum OX=103721 GN=APASM_6306 PE=3 SV=1	0	29.5993	21.9595	4	5	4	1	296	31.044	4.98	High	High		2.915	51.1	148.9	4	4	1.054	0	17.6995	4
FALSE	High	Master Protein	A0A347PSY7	Citrate synthase OS=Actinosynnema pretiosum subsp. pretiosum OX=103721 GN=APASM_0500 PE=3 SV=1	0	111.028	51.3317	19	29	19	1	413	45.657	6.05	High	High		2.915	51.1	148.9	19	19	9.965	0	77.9989	19
FALSE	High	Master Protein	A0A347QB13	Adenylosuccinate lyase OS=Actinosynnema pretiosum subsp. pretiosum OX=103721 GN=APASM_6826 PE=3 SV=1	0	29.6809	16.5966	6	7	6	1	476	51.503	6.05	High	High		2.914	51.1	148.9	6	6	0.63	0	19.6911	6
FALSE	High	Master Protein	A0A347Q8K6	(R)-citramalate synthase OS=Actinosynnema pretiosum subsp. pretiosum OX=103721 GN=APASM_5969 PE=3 SV=1	0	33.3769	22.905	9	9	9	1	537	56.545	5.3	High	High		2.912	51.1	148.9	9	9	0.874	0	17.3129	9
FALSE	High	Master Protein	A0A347QA95	50S ribosomal protein L4 OS=Actinosynnema pretiosum subsp. pretiosum OX=103721 GN=rplD PE=3 SV=1	0	5.91693	10.8225	3	3	3	1	231	24.617	9.85	High	High		2.912	51.1	148.9	3	3	0.778	0	4.1909	3
FALSE	High	Master Protein	A0A347QB66	Flavohemoprotein OS=Actinosynnema pretiosum subsp. pretiosum OX=103721 GN=APASM_6879 PE=3 SV=1	0	39.4074	22.2798	8	9	8	1	386	43.115	6.81	High	High		2.907	51.2	148.8	8	8	1.154	0	24.535	8
FALSE	High	Master Protein	A0A347Q926	Putative ion channel subunit OS=Actinosynnema pretiosum subsp. pretiosum OX=103721 GN=APASM_6139 PE=4 SV=1	0	27.2099	23.6196	5	6	5	1	326	35.438	5.83	High	High		2.906	51.2	148.8	5	5	1.154	0	19.4458	5
FALSE	High	Master Protein	A0A1U9Y7R9	Lipopolysaccharide biosynthesis protein RffA OS=Actinosynnema pretiosum subsp. pretiosum OX=103721 GN=APASM_3226 PE=3 SV=1	0	34.6695	35.3093	13	14	13	1	388	42.187	6.06	High	High		2.902	51.3	148.7	13	13	2.831	0	23.8797	13
FALSE	High	Master Protein	A0A347QBI9	2-amino-3-ketobutyrate coenzyme A ligase OS=Actinosynnema pretiosum subsp. pretiosum OX=103721 GN=kbl PE=3 SV=1	0	19.8532	12.1827	5	5	5	1	394	42.675	5.27	High	High		2.9	51.3	148.7	5	5	0.688	0	13.6631	5
FALSE	High	Master Protein	A0A347Q903	Uncharacterized protein OS=Actinosynnema pretiosum subsp. pretiosum OX=103721 GN=APASM_6116 PE=4 SV=1	0	12.5603	6.40809	4	4	4	1	593	66.95	6.96	High	High		2.894	51.4	148.6	4	4	0.239	0	9.0214	4
FALSE	High	Master Protein	A0A347PXG6	Argininosuccinate synthase OS=Actinosynnema pretiosum subsp. pretiosum OX=103721 GN=argG PE=3 SV=1	0	21.1898	14.8536	6	6	6	1	478	51.913	4.98	High	High		2.893	51.4	148.6	6	6	0.61	0	15.1412	6
FALSE	High	Master Protein	A0A347Q571	1-pyrroline-4-hydroxy-2-carboxylate deaminase OS=Actinosynnema pretiosum subsp. pretiosum OX=103721 GN=APASM_4784 PE=3 SV=1	0	20.3853	15.8065	5	6	5	1	310	33.447	5.17	High	High		2.893	51.4	148.6	5	5	1.154	0	8.98981	5
FALSE	High	Master Protein	A0A347PY10	Proteasome subunit beta OS=Actinosynnema pretiosum subsp. pretiosum OX=103721 GN=prcB PE=3 SV=1	0	35.4914	32.6241	6	7	6	1	282	29.472	5.29	High	High		2.892	51.4	148.6	6	6	1.581	0	23.404	6
FALSE	High	Master Protein	A0A347Q7U6	Isoleucine--tRNA ligase OS=Actinosynnema pretiosum subsp. pretiosum OX=103721 GN=ileS PE=3 SV=1	0	18.5326	4.14658	5	5	5	1	1037	115.492	5.08	High	High		2.889	51.4	148.6	5	5	0.208	0	12.1563	5
FALSE	High	Master Protein	A0A347PXX6	GGDEF domain protein OS=Actinosynnema pretiosum subsp. pretiosum OX=103721 GN=APASM_2239 PE=4 SV=1	0	14.6514	11.0276	5	5	5	1	399	43.381	6.02	High	High		2.882	51.5	148.5	5	5	0.585	0	9.85839	5
FALSE	High	Master Protein	A0A347QAC6	Aminotransferase OS=Actinosynnema pretiosum subsp. pretiosum OX=103721 GN=APASM_6589 PE=3 SV=1	0	19.9137	11.138	4	5	4	1	413	43.523	5.39	High	High		2.882	51.5	148.5	4	4	0.896	0	13.9367	4
FALSE	High	Master Protein	A0A347QA17	Inosine-5'-monophosphate dehydrogenase OS=Actinosynnema pretiosum subsp. pretiosum OX=103721 GN=guaB PE=3 SV=1	0	33.6394	22.2664	11	12	11	1	503	52.68	6.57	High	High		2.881	51.5	148.5	10	10	1.371	0	24.4354	11
FALSE	High	Master Protein	A0A347Q605	Octaprenyl diphosphate synthase OS=Actinosynnema pretiosum subsp. pretiosum OX=103721 GN=APASM_5068 PE=3 SV=1	0	17.3905	13.2948	4	4	4	1	346	36.113	5.71	High	High		2.878	51.6	148.4	4	4	0.668	0	11.2821	4
FALSE	High	Master Protein	A0A347Q9H3	Phosphomannomutase OS=Actinosynnema pretiosum subsp. pretiosum OX=103721 GN=APASM_6286 PE=4 SV=1	0	23.4752	18.4444	7	7	7	1	450	47.444	4.82	High	High		2.877	51.6	148.4	6	6	0.778	0	17.6262	7
FALSE	High	Master Protein	A0A1U9Y7T8	Malonyl CoA-acyl carrier protein transacylase OS=Actinosynnema pretiosum subsp. pretiosum OX=103721 GN=APASM_3228 PE=4 SV=1	0	121.688	13.781	32	36	29	1	3142	319.514	5.48	High	High		2.875	51.6	148.4	32	32	0.63	3	84.5564	32
FALSE	High	Master Protein	A0A347Q8Y9	Dihydrolipoyl dehydrogenase OS=Actinosynnema pretiosum subsp. pretiosum OX=103721 GN=APASM_6102 PE=3 SV=1	0	36.8837	20.9251	9	10	9	1	454	48.818	5.58	High	High		2.872	51.7	148.3	10	10	1.276	0	21.0257	9
FALSE	High	Master Protein	A0A347Q8A2	30S ribosomal protein S2 OS=Actinosynnema pretiosum subsp. pretiosum OX=103721 GN=rpsB PE=3 SV=1	0	73.6908	30.2632	9	15	9	1	304	33.003	5.35	High	High		2.87	51.7	148.3	10	10	6.627	0	54.8235	9
FALSE	High	Master Protein	A0A347Q2R0	Putative glutathione S-transferase-related transmembrane protein OS=Actinosynnema pretiosum subsp. pretiosum OX=103721 GN=APASM_3923 PE=4 SV=1	0	46.5776	64.0625	8	9	8	1	192	20.632	5.05	High	High		2.864	51.8	148.2	8	8	3.924	0	28.5179	8
FALSE	High	Master Protein	A0A347PU06	Glutamine synthetase type I OS=Actinosynnema pretiosum subsp. pretiosum OX=103721 GN=APASM_0869 PE=3 SV=1	0	14.6449	6.93512	3	4	3	1	447	50.156	5.53	High	High		2.86	51.8	148.2	3	3	0.492	0	9.17696	3
FALSE	High	Master Protein	A0A347QAA0	30S ribosomal protein S7 OS=Actinosynnema pretiosum subsp. pretiosum OX=103721 GN=rpsG PE=3 SV=1	0	32.5015	61.5385	9	10	9	1	156	17.508	10.45	High	High		2.86	51.8	148.2	8	8	7.111	0	25.7747	9
FALSE	High	Master Protein	A0A347PWI4	DegT/DnrJ/EryC1/StrS aminotransferase OS=Actinosynnema pretiosum subsp. pretiosum OX=103721 GN=APASM_1747 PE=3 SV=1	0	11.9439	10.411	3	3	3	1	365	37.893	5.3	High	High		2.856	51.9	148.1	3	3	0.54	0	8.8005	3
FALSE	High	Master Protein	A0A347Q792	Ornithine carbamoyltransferase OS=Actinosynnema pretiosum subsp. pretiosum OX=103721 GN=APASM_5505 PE=3 SV=1	0	37.0637	46.129	8	9	8	1	310	33.664	5.43	High	High		2.856	51.9	148.1	7	7	2.384	0	16.0836	8
FALSE	High	Master Protein	A0A347Q8P4	Electron transfer flavoprotein, alpha subunit OS=Actinosynnema pretiosum subsp. pretiosum OX=103721 GN=APASM_6007 PE=4 SV=1	0	20.0971	18.8088	3	3	3	1	319	32.489	5.22	High	High		2.848	52	148	3	3	0.54	0	10.8805	3
FALSE	High	Master Protein	A0A347Q6G3	Uncharacterized protein OS=Actinosynnema pretiosum subsp. pretiosum OX=103721 GN=APASM_5226 PE=4 SV=1	0	23.8334	13.7803	7	7	7	1	537	59.067	5.57	High	High		2.842	52.1	147.9	7	7	0.63	0	15.4324	7
FALSE	High	Master Protein	A0A347PVC9	Long-chain fatty-acid-CoA ligase OS=Actinosynnema pretiosum subsp. pretiosum OX=103721 GN=APASM_1342 PE=4 SV=1	0	104.611	36.5449	17	23	17	1	602	64.643	5.8	High	High		2.841	52.1	147.9	17	17	2.888	0	60.3901	17
FALSE	High	Master Protein	A0A347Q1K2	Uncharacterized protein OS=Actinosynnema pretiosum subsp. pretiosum OX=103721 GN=APASM_3515 PE=4 SV=1	0	17.4264	14.8734	4	4	4	1	316	33.626	4.53	High	High		2.84	52.1	147.9	3	3	0.719	0	12.0428	4
FALSE	High	Master Protein	A0A347Q737	DNA-binding protein OS=Actinosynnema pretiosum subsp. pretiosum OX=103721 GN=APASM_5450 PE=4 SV=1	0	9.30651	10.9929	3	3	3	1	282	30.948	6.55	High	High		2.838	52.1	147.9	3	3	0.54	0	6.28215	3
FALSE	High	Master Protein	A0A347Q7L1	Enoyl-CoA hydratase OS=Actinosynnema pretiosum subsp. pretiosum OX=103721 GN=APASM_5624 PE=4 SV=1	0	32.8705	16.6667	9	12	8	1	684	72.121	5.38	High	High		2.832	52.2	147.8	9	9	0.778	1	23.8506	9
FALSE	High	Master Protein	A0A347Q9C4	Uncharacterized protein OS=Actinosynnema pretiosum subsp. pretiosum OX=103721 GN=APASM_6237 PE=4 SV=1	0	14.3383	8.28516	4	4	4	1	519	55.573	6.73	High	High		2.831	52.2	147.8	4	4	0.292	0	10.2653	4
FALSE	High	Master Protein	A0A347QA39	Multifunctional fusion protein OS=Actinosynnema pretiosum subsp. pretiosum OX=103721 GN=nnrD PE=3 SV=1	0	23.4955	20.614	6	6	6	1	456	46.068	6.28	High	High		2.817	52.4	147.6	6	6	0.778	0	17.6847	6
FALSE	High	Master Protein	A0A347Q8J8	3-isopropylmalate dehydratase small subunit OS=Actinosynnema pretiosum subsp. pretiosum OX=103721 GN=leuD PE=3 SV=1	0	17.3647	26.5	4	5	4	1	200	22.175	5	High	High		2.816	52.4	147.6	4	4	1.276	0	10.0917	4
FALSE	High	Master Protein	A0A347Q9E4	Serine phosphatase RsbU, regulator of sigma subunit OS=Actinosynnema pretiosum subsp. pretiosum OX=103721 GN=APASM_6257 PE=4 SV=1	0	7.92159	10.4701	5	5	5	1	468	51.354	7.14	High	High		2.815	52.4	147.6	5	5	0.468	0	6.20031	5
FALSE	High	Master Protein	A0A347PXK0	Short-chain dehydrogenase/reductase OS=Actinosynnema pretiosum subsp. pretiosum OX=103721 GN=APASM_2113 PE=4 SV=1	0	28.0889	33.3333	6	7	6	1	255	26.651	5.31	High	High		2.815	52.4	147.6	6	6	2.162	0	17.5101	6
FALSE	High	Master Protein	A0A347PS56	PxORF73 peptide OS=Actinosynnema pretiosum subsp. pretiosum OX=103721 GN=APASM_0219 PE=4 SV=1	0	16.6933	8.21256	3	3	3	1	414	43.887	5.3	High	High		2.813	52.5	147.5	3	3	0.318	0	11.3706	3
FALSE	High	Master Protein	A0A347PT85	Ribosomal RNA small subunit methyltransferase I OS=Actinosynnema pretiosum subsp. pretiosum OX=103721 GN=rsmI PE=3 SV=1	0	14.9776	14.5907	3	3	3	1	281	29.317	5.3	High	High		2.811	52.5	147.5	3	3	0.438	0	8.47429	3
FALSE	High	Master Protein	A0A347Q0Q0	Monooxygenase, FAD-binding OS=Actinosynnema pretiosum subsp. pretiosum OX=103721 GN=APASM_3213 PE=4 SV=1	0	16.5685	20.9302	8	8	8	1	516	53.882	8.79	High	High		2.81	52.5	147.5	7	7	0.668	0	15.4569	8
FALSE	High	Master Protein	A0A347QA91	50S ribosomal protein L22 OS=Actinosynnema pretiosum subsp. pretiosum OX=103721 GN=rplV PE=3 SV=1	0	10.3226	24.0602	2	3	2	1	133	14.849	11.05	High	High		2.81	52.5	147.5	2	2	2.162	0	5.35942	2
FALSE	High	Master Protein	A0A347Q6P1	3-dehydroquinate synthase OS=Actinosynnema pretiosum subsp. pretiosum OX=103721 GN=aroB PE=3 SV=1	0	35.4884	28.8043	7	7	7	1	368	38.841	5.41	High	High		2.802	52.6	147.4	7	7	1.154	0	25.8406	7
FALSE	High	Master Protein	A0A347Q5X8	Putative YciO protein OS=Actinosynnema pretiosum subsp. pretiosum OX=103721 GN=APASM_5041 PE=3 SV=1	0	21.372	20.8738	3	5	3	1	206	22.648	5.63	High	High		2.799	52.6	147.4	3	3	2.594	0	12.234	3
FALSE	High	Master Protein	A0A347Q9A5	Dihydrolipoamide succinyltransferase component (E2) of 2-oxoglutarate dehydrogenase complex OS=Actinosynnema pretiosum subsp. pretiosum OX=103721 GN=APASM_6218 PE=4 SV=1	0	136.116	28.8274	29	32	29	1	1228	134.732	6.52	High	High		2.794	52.7	147.3	29	29	1.823	0	88.8127	29
FALSE	High	Master Protein	A0A347Q7M8	Pyruvate kinase OS=Actinosynnema pretiosum subsp. pretiosum OX=103721 GN=APASM_5641 PE=3 SV=1	0	126.382	59.5642	18	26	18	1	413	44.644	5.24	High	High		2.79	52.8	147.2	20	20	9	0	78.4333	18
FALSE	High	Master Protein	A0A347PUE5	Acyl-CoA dehydrogenase OS=Actinosynnema pretiosum subsp. pretiosum OX=103721 GN=APASM_1008 PE=4 SV=1	0	9.19986	4.41696	3	3	3	1	566	63.23	5.67	High	High		2.789	52.8	147.2	3	3	0.225	0	7.84165	3
FALSE	High	Master Protein	A0A347PWM9	CobN component of cobalt chelatase involved in B12 biosynthesis OS=Actinosynnema pretiosum subsp. pretiosum OX=103721 GN=APASM_1792 PE=4 SV=1	0	17.6563	5.19698	5	5	5	1	1193	129.415	5.01	High	High		2.785	52.8	147.2	5	5	0.208	0	10.3597	5
FALSE	High	Master Protein	A0A347PUL2	NAD-specific glutamate dehydrogenase OS=Actinosynnema pretiosum subsp. pretiosum OX=103721 GN=APASM_1075 PE=4 SV=1	0	49.438	11.4268	17	17	17	1	1619	177.959	5.25	High	High		2.783	52.9	147.1	17	17	0.437	0	28.7466	17
FALSE	High	Master Protein	A0A347Q203	Lysine 2,3-aminomutase OS=Actinosynnema pretiosum subsp. pretiosum OX=103721 GN=APASM_3666 PE=4 SV=1	0	18.1292	12.6362	5	5	5	1	459	52.23	6.7	High	High		2.782	52.9	147.1	5	5	0.487	0	13.4752	5
FALSE	High	Master Protein	A0A347Q9R5	Uracil phosphoribosyltransferase OS=Actinosynnema pretiosum subsp. pretiosum OX=103721 GN=upp PE=3 SV=1	0	26.2054	30.9179	5	6	5	1	207	22.192	5.58	High	High		2.778	52.9	147.1	5	5	1.894	0	18.4216	5
FALSE	High	Master Protein	A0A347PU84	Acyl-CoA dehydrogenase, probable dibenzothiophene desulfurization enzyme OS=Actinosynnema pretiosum subsp. pretiosum OX=103721 GN=APASM_0947 PE=4 SV=1	0	16.2017	12	4	5	4	1	375	39.622	5.83	High	High		2.773	53	147	4	4	0.616	0	8.26661	4
FALSE	High	Master Protein	A0A347QA77	50S ribosomal protein L15 OS=Actinosynnema pretiosum subsp. pretiosum OX=103721 GN=rplO PE=3 SV=1	0	18.7647	34.6939	5	6	5	1	147	15.582	10.74	High	High		2.772	53	147	5	5	4.623	0	14.1074	5
FALSE	High	Master Protein	A0A347Q889	Spermidine/putrescine import ATP-binding protein PotA OS=Actinosynnema pretiosum subsp. pretiosum OX=103721 GN=potA PE=3 SV=1	0	6.90114	8.09399	3	3	3	1	383	41.944	5.52	High	High		2.772	53	147	3	3	0.389	0	4.31993	3
FALSE	High	Master Protein	A0A347PYR8	Uncharacterized protein OS=Actinosynnema pretiosum subsp. pretiosum OX=103721 GN=APASM_2531 PE=4 SV=1	0	13.434	3.86029	5	5	5	1	1632	175.174	6.1	High	High		2.771	53	147	5	5	0.126	0	10.4908	5
FALSE	High	Master Protein	A0A347Q0Q4	FkbH OS=Actinosynnema pretiosum subsp. pretiosum OX=103721 GN=APASM_3217 PE=4 SV=1	0	16.1138	9.76744	3	3	3	1	430	45.41	5.6	High	High		2.771	53	147	3	3	0.269	0	9.39954	3
FALSE	High	Master Protein	A0A347PTE3	3-ketoacyl-CoA thiolase OS=Actinosynnema pretiosum subsp. pretiosum OX=103721 GN=APASM_0656 PE=3 SV=1	0	11.5483	9.85222	3	4	3	1	406	42.179	5.05	High	High		2.766	53.1	146.9	3	3	0.445	0	8.71401	3
FALSE	High	Master Protein	A0A347PVP3	Fumarate hydratase class I OS=Actinosynnema pretiosum subsp. pretiosum OX=103721 GN=APASM_1456 PE=3 SV=1	0	7.20459	5.23466	3	3	3	1	554	60.116	5.39	High	High		2.748	53.4	146.6	3	3	0.218	0	6.19747	3
FALSE	High	Master Protein	A0A347Q6H2	Transketolase OS=Actinosynnema pretiosum subsp. pretiosum OX=103721 GN=APASM_5235 PE=3 SV=1	0	97.5218	46.6793	18	20	18	1	527	56.224	4.98	High	High		2.739	53.5	146.5	16	16	4.505	0	61.5266	18
FALSE	High	Master Protein	A0A347PUS4	Nucleoside diphosphate kinase OS=Actinosynnema pretiosum subsp. pretiosum OX=103721 GN=ndk PE=3 SV=1	0	17.0082	37.5	6	6	6	1	136	14.717	5.34	High	High		2.737	53.5	146.5	5	5	2.981	0	14.3632	6
FALSE	High	Master Protein	A0A347PZ98	Non-ribosomal peptide synthetase OS=Actinosynnema pretiosum subsp. pretiosum OX=103721 GN=APASM_2711 PE=4 SV=1	0	14.8146	7.04762	5	5	5	1	525	56.637	5.27	High	High		2.736	53.5	146.5	5	5	0.45	0	10.9383	5
FALSE	High	Master Protein	A0A347PV21	Glycine--tRNA ligase OS=Actinosynnema pretiosum subsp. pretiosum OX=103721 GN=glyQS PE=3 SV=1	0	22.601	14.5336	7	7	7	1	461	52.649	5.87	High	High		2.735	53.5	146.5	6	6	0.778	0	11.5703	7
FALSE	High	Master Protein	A0A347QBM4	Ribonuclease P protein component OS=Actinosynnema pretiosum subsp. pretiosum OX=103721 GN=APASM_7037 PE=3 SV=1	0	16.8741	30.6122	3	3	3	1	98	10.627	12.06	High	High		2.733	53.6	146.4	3	3	2.981	0	10.238	3
FALSE	High	Master Protein	A0A347PSQ2	60 kDa chaperonin OS=Actinosynnema pretiosum subsp. pretiosum OX=103721 GN=groL PE=3 SV=1	0	194.479	54.4444	27	37	27	1	540	56.539	4.98	High	High		2.732	53.6	146.4	27	27	14.615	0	117.9	27
FALSE	High	Master Protein	A0A347Q8A0	Uridylate kinase OS=Actinosynnema pretiosum subsp. pretiosum OX=103721 GN=pyrH PE=3 SV=1	0	28.7195	36.8821	7	7	7	1	263	28.062	5.92	High	High		2.73	53.6	146.4	5	5	1.929	0	21.8647	7
FALSE	High	Master Protein	A0A347PZ94	Malonyl CoA-acyl carrier protein transacylase OS=Actinosynnema pretiosum subsp. pretiosum OX=103721 GN=APASM_2707 PE=4 SV=1	0	21.8903	4.60772	6	6	5	1	1606	167.487	4.98	High	High		2.728	53.6	146.4	5	5	0.181	0	14.7546	6
FALSE	High	Master Protein	A0A347Q6D7	Iron-sulfur cluster assembly ATPase protein SufC OS=Actinosynnema pretiosum subsp. pretiosum OX=103721 GN=APASM_5200 PE=4 SV=1	0	24.2815	29.9611	5	6	5	1	257	27.67	5.17	High	High		2.727	53.7	146.3	5	5	1.254	0	18.3699	5
FALSE	High	Master Protein	A0A347PT94	Lipoprotein OS=Actinosynnema pretiosum subsp. pretiosum OX=103721 GN=APASM_0607 PE=3 SV=1	0	14.9888	13.1868	3	3	3	1	273	28.658	4.91	High	High		2.718	53.8	146.2	3	3	0.638	0	8.02369	3
FALSE	High	Master Protein	A0A347Q8D2	Malate synthase OS=Actinosynnema pretiosum subsp. pretiosum OX=103721 GN=APASM_5895 PE=3 SV=1	0	14.5365	14.23	6	6	5	1	513	56.198	5.74	High	High		2.716	53.8	146.2	5	6	0.501	1	10.768	6
FALSE	High	Master Protein	A0A347PX06	Universal stress protein family OS=Actinosynnema pretiosum subsp. pretiosum OX=103721 GN=APASM_1919 PE=4 SV=1	0	10.7875	23.2258	3	3	3	1	155	16.313	5.5	High	High		2.712	53.9	146.1	3	3	1.154	0	9.05294	3
FALSE	High	Master Protein	A0A347Q6G4	Quinone oxidoreductase OS=Actinosynnema pretiosum subsp. pretiosum OX=103721 GN=APASM_5227 PE=4 SV=1	0	14.6452	9.59752	2	3	2	1	323	33.31	5.53	High	High		2.711	53.9	146.1	2	2	0.585	0	6.6452	2
FALSE	High	Master Protein	A0A347PSS1	ATP/GTP-binding protein OS=Actinosynnema pretiosum subsp. pretiosum OX=103721 GN=APASM_0434 PE=4 SV=1	0	38.365	36.6337	7	10	7	1	202	21.796	5.58	High	High		2.708	53.9	146.1	7	7	3.924	0	27.9602	7
FALSE	High	Master Protein	A0A347PV87	Putative monooxygenase OS=Actinosynnema pretiosum subsp. pretiosum OX=103721 GN=APASM_1300 PE=4 SV=1	0	17.0089	19.2926	5	5	5	1	311	33.83	5.26	High	High		2.707	53.9	146.1	5	5	0.73	0	13.9998	5
FALSE	High	Master Protein	A0A347PU66	Helicase, C-terminal:Type III restriction enzyme, res subunit:DEAD/DEAH box helicase, N-terminal OS=Actinosynnema pretiosum subsp. pretiosum OX=103721 GN=APASM_0929 PE=4 SV=1	0	22.5561	4.06069	9	9	9	1	2241	248.5	6.51	High	High		2.706	54	146	9	9	0.166	0	15.9693	9
FALSE	High	Master Protein	A0A347Q250	DNA sulfur modification protein DndB OS=Actinosynnema pretiosum subsp. pretiosum OX=103721 GN=APASM_3713 PE=4 SV=1	0	36.4057	23.4719	7	7	7	1	409	44.887	7.96	High	High		2.696	54.1	145.9	7	7	0.905	0	20.098	7
FALSE	High	Master Protein	A0A347Q0Q9	Nodulation protein nolO OS=Actinosynnema pretiosum subsp. pretiosum OX=103721 GN=APASM_3222 PE=4 SV=1	0	121.91	29.6736	22	25	22	1	674	73.726	5.8	High	High		2.695	54.1	145.9	22	22	3.85	0	84.2245	22
FALSE	High	Master Protein	A0A347PVQ5	Xylose ABC transporter, periplasmic xylose-binding protein XylF OS=Actinosynnema pretiosum subsp. pretiosum OX=103721 GN=APASM_1468 PE=4 SV=1	0	149.638	58.7302	19	27	19	1	378	38.746	5.2	High	High		2.691	54.2	145.8	19	19	12.335	0	89.7483	19
FALSE	High	Master Protein	A0A347Q8R8	Alpha-1,4-glucan:maltose-1-phosphate maltosyltransferase OS=Actinosynnema pretiosum subsp. pretiosum OX=103721 GN=glgE PE=3 SV=1	0	14.5649	11.3809	6	6	6	1	659	73.758	6.33	High	High		2.689	54.2	145.8	5	5	0.501	0	9.04427	6
FALSE	High	Master Protein	A0A347PWJ6	N-acetylmannosaminyltransferase OS=Actinosynnema pretiosum subsp. pretiosum OX=103721 GN=APASM_1759 PE=3 SV=1	0	7.58109	8.74525	3	3	3	1	263	28.102	10.54	High	High		2.688	54.2	145.8	3	3	0.585	0	7.29125	3
FALSE	High	Master Protein	A0A347PWN7	Xylose isomerase OS=Actinosynnema pretiosum subsp. pretiosum OX=103721 GN=xylA PE=3 SV=1	0	35.0715	28.7599	8	8	8	1	379	41.685	5.34	High	High		2.686	54.3	145.7	8	8	1.512	0	23.414	8
FALSE	High	Master Protein	A0A347PRM1	Transcriptional regulator, TetR family OS=Actinosynnema pretiosum subsp. pretiosum OX=103721 GN=APASM_0034 PE=4 SV=1	0	19.6757	19.6078	4	5	4	1	204	22.731	5.69	High	High		2.677	54.4	145.6	4	4	1.154	0	13.8047	4
FALSE	High	Master Protein	A0A347Q7R5	Probable hercynylcysteine sulfoxide lyase OS=Actinosynnema pretiosum subsp. pretiosum OX=103721 GN=egtE PE=3 SV=1	0	19.9246	14.3959	4	5	4	1	389	41.227	5	High	High		2.677	54.4	145.6	4	4	0.616	0	10.6336	4
FALSE	High	Master Protein	A0A347Q864	Zn-dependent protease with chaperone function OS=Actinosynnema pretiosum subsp. pretiosum OX=103721 GN=APASM_5827 PE=3 SV=1	0	21.2531	20.3488	8	8	8	1	344	37.76	6.55	High	High		2.676	54.4	145.6	8	8	1.089	0	17.1071	8
FALSE	High	Master Protein	A0A347PY08	Putative component of postulated heterodimer PafA-PafA OS=Actinosynnema pretiosum subsp. pretiosum OX=103721 GN=APASM_2271 PE=4 SV=1	0	26.6651	17.2345	9	9	9	1	499	54.935	5.69	High	High		2.675	54.4	145.6	9	9	0.84	0	15.3257	9
FALSE	High	Master Protein	A0A347Q793	Acetylornithine aminotransferase OS=Actinosynnema pretiosum subsp. pretiosum OX=103721 GN=argD PE=3 SV=1	0	20.091	9.56072	3	4	3	1	387	39.788	5.48	High	High		2.669	54.5	145.5	3	3	0.624	0	11.6481	3
FALSE	High	Master Protein	A0A347PZ93	Malonyl CoA-acyl carrier protein transacylase OS=Actinosynnema pretiosum subsp. pretiosum OX=103721 GN=APASM_2706 PE=4 SV=1	0	38.0395	4.88357	13	14	7	1	3092	323.877	5.07	High	High		2.668	54.5	145.5	8	8	0.22	1	25.446	13
FALSE	High	Master Protein	A0A347Q8B6	30S ribosomal protein S16 OS=Actinosynnema pretiosum subsp. pretiosum OX=103721 GN=rpsP PE=3 SV=1	0	20.781	26.8966	3	4	3	1	145	15.769	9.57	High	High		2.668	54.5	145.5	3	3	2.162	0	10.8208	3
FALSE	High	Master Protein	A0A347PTS0	Putative ATP-dependent RNA helicase OS=Actinosynnema pretiosum subsp. pretiosum OX=103721 GN=APASM_0783 PE=3 SV=1	0	55.4992	24.2321	10	11	10	1	586	62.281	6.27	High	High		2.664	54.6	145.4	10	10	1.207	0	34.1253	10
FALSE	High	Master Protein	A0A347Q899	Ribosome-recycling factor OS=Actinosynnema pretiosum subsp. pretiosum OX=103721 GN=frr PE=3 SV=1	0	3.60738	15.6757	3	3	3	1	185	20.606	5.3	High	High		2.66	54.6	145.4	3	3	0.701	0	2.29648	3
FALSE	High	Master Protein	A0A347PUD7	Multifunctional fusion protein OS=Actinosynnema pretiosum subsp. pretiosum OX=103721 GN=glyQ PE=3 SV=1	0	64.4194	17.1717	13	13	13	1	990	106.085	5.14	High	High		2.655	54.7	145.3	12	12	0.759	0	42.3985	13
FALSE	High	Master Protein	A0A347PVJ8	Putative glutamate binding protein OS=Actinosynnema pretiosum subsp. pretiosum OX=103721 GN=APASM_1411 PE=3 SV=1	0	83.6199	53.8983	17	20	17	1	295	31.44	5.4	High	High		2.651	54.8	145.2	17	17	5.7	0	60.6091	17
FALSE	High	Master Protein	A0A347PYS7	Catalase OS=Actinosynnema pretiosum subsp. pretiosum OX=103721 GN=APASM_2540 PE=3 SV=1	0	15.3031	5.12164	3	3	3	1	781	83.57	5.87	High	High		2.651	54.8	145.2	3	3	0.189	0	10.5036	3
FALSE	High	Master Protein	A0A347PTK7	Oligopeptide ABC transporter, periplasmic oligopeptide-binding protein OppA OS=Actinosynnema pretiosum subsp. pretiosum OX=103721 GN=APASM_0720 PE=4 SV=1	0	153.102	40.429	26	34	26	1	606	65.252	5.06	High	High		2.65	54.8	145.2	26	26	13.874	0	98.985	26
FALSE	High	Master Protein	A0A347Q7H7	Branched-chain amino acid ABC transporter, amino acid-binding protein OS=Actinosynnema pretiosum subsp. pretiosum OX=103721 GN=APASM_5590 PE=4 SV=1	0	115.312	49.3766	15	22	15	1	401	41.024	5.21	High	High		2.649	54.8	145.2	15	15	9	0	71.5271	15
FALSE	High	Master Protein	A0A347PU23	Uncharacterized protein OS=Actinosynnema pretiosum subsp. pretiosum OX=103721 GN=APASM_0886 PE=4 SV=1	0	28.4741	39.781	8	9	8	1	274	28.425	6.1	High	High		2.649	54.8	145.2	7	8	3.394	0	17.1723	8
FALSE	High	Master Protein	A0A347PUU0	Ribonuclease E OS=Actinosynnema pretiosum subsp. pretiosum OX=103721 GN=APASM_1153 PE=4 SV=1	0	13.6465	5.64682	5	5	5	1	974	103.913	5.49	High	High		2.645	54.9	145.1	4	4	0.292	0	10.2454	5
FALSE	High	Master Protein	A0A347PRJ3	DNA gyrase subunit B OS=Actinosynnema pretiosum subsp. pretiosum OX=103721 GN=gyrB PE=3 SV=1	0	4.25814	4.2618	3	3	3	1	657	72.729	6.27	High	High		2.631	55.1	144.9	2	2	0.189	0	4.23076	3
FALSE	High	Master Protein	A0A347Q6M9	Carbamoyl-phosphate synthase small chain OS=Actinosynnema pretiosum subsp. pretiosum OX=103721 GN=carA PE=3 SV=1	0	21.1851	14.3243	3	4	3	1	370	39.916	5.25	High	High		2.63	55.1	144.9	3	3	0.668	0	11.8588	3
FALSE	High	Master Protein	A0A347Q815	30S ribosomal protein S15 OS=Actinosynnema pretiosum subsp. pretiosum OX=103721 GN=rpsO PE=3 SV=1	0	30.7068	57.3034	7	8	7	1	89	10.376	10.55	High	High		2.627	55.1	144.9	7	7	20.544	0	20.0943	7
FALSE	High	Master Protein	A0A347Q9P6	Glycerol-3-phosphate dehydrogenase OS=Actinosynnema pretiosum subsp. pretiosum OX=103721 GN=APASM_6359 PE=3 SV=1	0	7.76939	4.66321	3	3	3	1	579	62.882	6.74	High	High		2.622	55.2	144.8	3	3	0.233	0	4.33122	3
FALSE	High	Master Protein	A0A347Q8J7	DNA-binding protein HU / low-complexity, AKP-rich domain OS=Actinosynnema pretiosum subsp. pretiosum OX=103721 GN=APASM_5960 PE=3 SV=1	0	22.9128	16.8421	7	8	7	1	285	28.213	11.81	High	High		2.612	55.4	144.6	7	7	1.637	0	15.1734	7
FALSE	High	Master Protein	A0A347PZA1	Aminotransferase OS=Actinosynnema pretiosum subsp. pretiosum OX=103721 GN=APASM_2714 PE=3 SV=1	0	5.46973	9.06921	3	3	3	1	419	44.342	5.43	High	High		2.608	55.4	144.6	2	2	0.369	0	4.10367	3
FALSE	High	Master Protein	A0A347Q9Q8	Phosphomannomutase OS=Actinosynnema pretiosum subsp. pretiosum OX=103721 GN=APASM_6371 PE=3 SV=1	0	32.0633	17.3432	7	8	7	1	542	57.126	5.22	High	High		2.607	55.4	144.6	6	6	0.748	0	20.6207	7
FALSE	High	Master Protein	A0A347PS65	cAMP-binding protein OS=Actinosynnema pretiosum subsp. pretiosum OX=103721 GN=APASM_0228 PE=4 SV=1	0	57.0597	54.0179	9	11	9	1	224	24.738	9.23	High	High		2.606	55.5	144.5	9	9	5.105	0	33.8294	9
FALSE	High	Master Protein	A0A347PRW6	Exopolysaccharide biosynthesis glycosyltransferase EpsF OS=Actinosynnema pretiosum subsp. pretiosum OX=103721 GN=APASM_0129 PE=4 SV=1	0	39.7482	18.232	9	10	9	1	543	59.583	7.47	High	High		2.605	55.5	144.5	9	9	1.154	0	19.3743	9
FALSE	High	Master Protein	A0A347Q5X7	AclJ OS=Actinosynnema pretiosum subsp. pretiosum OX=103721 GN=APASM_5040 PE=4 SV=1	0	11.1439	27.673	4	4	4	1	159	17.92	5.6	High	High		2.6	55.5	144.5	4	4	1.512	0	6.78948	4
FALSE	High	Master Protein	A0A347Q9T7	Nucleoside ABC transporter, periplasmic nucleoside-binding protein OS=Actinosynnema pretiosum subsp. pretiosum OX=103721 GN=APASM_6400 PE=4 SV=1	0	108.13	49.7382	16	23	16	1	382	38.926	5.39	High	High		2.594	55.6	144.4	17	17	7.318	0	69.6556	16
FALSE	High	Master Protein	A0A347QA82	30S ribosomal protein S8 OS=Actinosynnema pretiosum subsp. pretiosum OX=103721 GN=rpsH PE=3 SV=1	0	26.258	53.0303	7	7	7	1	132	14.43	9.77	High	High		2.593	55.7	144.3	6	6	2.831	0	18.5947	7
FALSE	High	Master Protein	A0A347QA90	30S ribosomal protein S3 OS=Actinosynnema pretiosum subsp. pretiosum OX=103721 GN=rpsC PE=3 SV=1	0	48.1996	31.6364	8	10	8	1	275	30.523	10.37	High	High		2.591	55.7	144.3	8	8	2.875	0	31.8835	8
FALSE	High	Master Protein	A0A347Q7V3	Cell division protein FtsZ OS=Actinosynnema pretiosum subsp. pretiosum OX=103721 GN=ftsZ PE=3 SV=1	0	35.0938	27.1226	8	8	8	1	424	43.85	4.89	High	High		2.588	55.7	144.3	8	8	1.783	0	22.3645	8
FALSE	High	Master Protein	A0A347Q7P5	Indole-3-glycerol phosphate synthase OS=Actinosynnema pretiosum subsp. pretiosum OX=103721 GN=trpC PE=3 SV=1	0	10.1306	15.1292	3	3	3	1	271	28.394	5.53	High	High		2.581	55.9	144.1	3	3	0.54	0	8.25391	3
FALSE	High	Master Protein	A0A347PV94	Dihydrolipoamide acetyltransferase component of pyruvate dehydrogenase complex OS=Actinosynnema pretiosum subsp. pretiosum OX=103721 GN=APASM_1307 PE=3 SV=1	0	72.362	30.541	17	19	17	1	573	59.375	4.84	High	High		2.58	55.9	144.1	17	17	3.52	0	52.9282	17
FALSE	High	Master Protein	A0A347Q7A2	Phenylalanine--tRNA ligase beta subunit OS=Actinosynnema pretiosum subsp. pretiosum OX=103721 GN=pheT PE=3 SV=1	0	45.287	17.5758	11	11	11	1	825	87.652	5.17	High	High		2.576	55.9	144.1	11	11	0.734	0	28.7697	11
FALSE	High	Master Protein	A0A347PZJ3	N5,N10-methylenetetrahydromethanopterin reductase-related protein, SCO5024 family OS=Actinosynnema pretiosum subsp. pretiosum OX=103721 GN=APASM_2806 PE=4 SV=1	0	14.294	14.8265	4	4	4	1	317	33.085	5.47	High	High		2.574	56	144	3	3	0.778	0	8.15784	4
FALSE	High	Master Protein	A0A347PUN5	Trigger factor OS=Actinosynnema pretiosum subsp. pretiosum OX=103721 GN=tig PE=3 SV=1	0	12.3962	7.59219	3	3	3	1	461	50.859	4.58	High	High		2.574	56	144	3	3	0.304	0	7.89218	3
FALSE	High	Master Protein	A0A347PSY3	N-acetylglucosamine-6-phosphate deacetylase OS=Actinosynnema pretiosum subsp. pretiosum OX=103721 GN=APASM_0496 PE=4 SV=1	0	30.8234	23.4257	7	8	7	1	397	42.069	5.49	High	High		2.569	56	144	7	7	1.154	0	21.3229	7
FALSE	High	Master Protein	A0A347QAV9	UPF0678 fatty acid-binding protein-like protein APASM_6772 OS=Actinosynnema pretiosum subsp. pretiosum OX=103721 GN=APASM_6772 PE=3 SV=1	0	12.6207	14	2	3	2	1	250	27.367	6.8	High	High		2.563	56.1	143.9	2	2	0.701	0	8.2335	2
FALSE	High	Master Protein	A0A347QAJ4	Proline and alanine rich protein EspI, component of Type VII secretion system ESX-1 OS=Actinosynnema pretiosum subsp. pretiosum OX=103721 GN=APASM_6657 PE=4 SV=1	0	8.57203	7.67677	3	3	3	1	495	51.669	6.62	High	High		2.562	56.1	143.9	3	3	0.438	0	6.85268	3
FALSE	High	Master Protein	A0A347Q826	Translation initiation factor IF-2 OS=Actinosynnema pretiosum subsp. pretiosum OX=103721 GN=infB PE=3 SV=1	0	54.8614	22.5118	13	15	13	1	844	86.892	7.62	High	High		2.56	56.2	143.8	13	13	1.239	0	41.7095	13
FALSE	High	Master Protein	A0A347Q412	Putative ATP /GTP binding protein OS=Actinosynnema pretiosum subsp. pretiosum OX=103721 GN=APASM_4375 PE=4 SV=1	0	70.6894	40	14	16	14	1	455	50.261	6.32	High	High		2.557	56.2	143.8	13	13	2.162	0	42.4648	14
FALSE	High	Master Protein	A0A347QA68	30S ribosomal protein S13 OS=Actinosynnema pretiosum subsp. pretiosum OX=103721 GN=rpsM PE=3 SV=1	0	16.9898	26.9841	5	5	5	1	126	14.53	10.3	High	High		2.555	56.3	143.7	5	5	3.217	0	9.29113	5
FALSE	High	Master Protein	A0A347QAU7	Phosphate transport system regulatory protein PhoU OS=Actinosynnema pretiosum subsp. pretiosum OX=103721 GN=APASM_6760 PE=4 SV=1	0	58.1314	54.7739	8	10	8	1	199	21.723	5.14	High	High		2.555	56.3	143.7	8	8	4.179	0	37.057	8
FALSE	High	Master Protein	A0A347Q9D0	Sensory box protein OS=Actinosynnema pretiosum subsp. pretiosum OX=103721 GN=APASM_6243 PE=4 SV=1	0	6.53763	3.94737	3	3	3	1	1064	115.981	5.59	High	High		2.552	56.3	143.7	3	3	0.118	0	6.24684	3
FALSE	High	Master Protein	A0A347Q6I4	Phosphoglycerate kinase OS=Actinosynnema pretiosum subsp. pretiosum OX=103721 GN=pgk PE=3 SV=1	0	59.7609	35.0515	14	15	14	1	388	40.835	5.01	High	High		2.551	56.3	143.7	14	14	2.594	0	36.69	14
FALSE	High	Master Protein	B5A9Q7	3-dehydroquinate dehydratase OS=Actinosynnema pretiosum subsp. pretiosum OX=103721 GN=mbcL PE=3 SV=1	0	10.8981	21.6783	3	3	3	1	143	15.344	5.1	High	High		2.55	56.3	143.7	3	3	1.683	0	5.9369	3
FALSE	High	Master Protein	A0A347PXP3	Glutamate--cysteine ligase EgtA OS=Actinosynnema pretiosum subsp. pretiosum OX=103721 GN=egtA PE=3 SV=1	0	7.47847	5.39216	3	3	3	1	408	43.677	6.48	High	High		2.549	56.4	143.6	3	3	0.35	0	6.09407	3
FALSE	High	Master Protein	A0A347Q8R6	Glycogen phosphorylase OS=Actinosynnema pretiosum subsp. pretiosum OX=103721 GN=APASM_6029 PE=4 SV=1	0	10.8695	4.31138	3	3	3	1	835	91.228	5.67	High	High		2.549	56.4	143.6	3	3	0.155	0	7.57924	3
FALSE	High	Master Protein	A0A1U9Y7R6	Malonyl CoA-acyl carrier protein transacylase OS=Actinosynnema pretiosum subsp. pretiosum OX=103721 GN=APASM_3227 PE=4 SV=1	0	90.8312	7.3224	25	26	23	1	4575	472.287	5.73	High	High		2.549	56.4	143.6	22	22	0.265	0	65.2165	25
FALSE	High	Master Protein	A0A347QA67	30S ribosomal protein S11 OS=Actinosynnema pretiosum subsp. pretiosum OX=103721 GN=rpsK PE=3 SV=1	0	6.71308	21.4815	3	3	3	1	135	14.473	11.41	High	High		2.545	56.4	143.6	3	3	1.371	0	7.155	3
FALSE	High	Master Protein	A0A347Q8J4	Polyphosphate kinase OS=Actinosynnema pretiosum subsp. pretiosum OX=103721 GN=ppk PE=3 SV=1	0	5.96721	5.63565	3	3	3	1	763	85.082	6.71	High	High		2.54	56.5	143.5	3	3	0.155	0	1.90513	3
FALSE	High	Master Protein	A0A347Q9J1	Glycosyltransferase domain containing protein OS=Actinosynnema pretiosum subsp. pretiosum OX=103721 GN=APASM_6304 PE=4 SV=1	0	24.2659	15.4501	11	11	11	1	822	90.719	5.92	High	High		2.538	56.5	143.5	11	11	0.598	0	22.9056	11
FALSE	High	Master Protein	A0A347PSA7	DNA topoisomerase 1 OS=Actinosynnema pretiosum subsp. pretiosum OX=103721 GN=topA PE=3 SV=1	0	8.35204	4.32373	3	3	3	1	902	97.947	6.76	High	High		2.537	56.5	143.5	2	2	0.124	0	4.98682	3
FALSE	High	Master Protein	A0A347Q9A2	ABC transporter, ATP-binding component OS=Actinosynnema pretiosum subsp. pretiosum OX=103721 GN=APASM_6215 PE=4 SV=1	0	14.7915	11.6228	4	4	4	1	456	48.265	6.16	High	High		2.53	56.7	143.3	4	4	0.719	0	8.56907	4
FALSE	High	Master Protein	A0A347Q8G3	Pyruvate carboxylase OS=Actinosynnema pretiosum subsp. pretiosum OX=103721 GN=APASM_5926 PE=4 SV=1	0	227.931	39.2	37	82	36	1	1125	120.226	5.6	High	High		2.521	56.8	143.2	37	37	4.77	0	240.584	37
FALSE	High	Master Protein	A0A347Q3G3	Catalase-peroxidase OS=Actinosynnema pretiosum subsp. pretiosum OX=103721 GN=katG PE=3 SV=1	0	100.613	33.6927	21	26	21	1	742	81.334	5.06	High	High		2.514	56.9	143.1	22	22	3.307	0	66.5657	21
FALSE	High	Master Protein	A0A347PS33	Aspartokinase OS=Actinosynnema pretiosum subsp. pretiosum OX=103721 GN=APASM_0196 PE=3 SV=1	0	36.0554	33.2542	11	12	11	1	421	44.315	5.29	High	High		2.509	57	143	11	11	1.783	0	28.2228	11
FALSE	High	Master Protein	A0A347PVV2	Hemoprotein HemQ, essential component of heme biosynthetic pathway in Gram-positive bacteria OS=Actinosynnema pretiosum subsp. pretiosum OX=103721 GN=APASM_1515 PE=4 SV=1	0	29.1611	30.6034	5	7	5	1	232	26.366	5.47	High	High		2.507	57	143	5	5	1.512	0	22.7629	5
FALSE	High	Master Protein	A0A347Q981	Methylcrotonyl-CoA carboxylase biotin-containing subunit OS=Actinosynnema pretiosum subsp. pretiosum OX=103721 GN=APASM_6194 PE=4 SV=1	0	151.048	40.0936	20	35	20	1	641	67.323	5.29	High	High		2.507	57	143	21	21	3.642	0	112.16	20
FALSE	High	Master Protein	A0A347Q786	Tyrosine--tRNA ligase OS=Actinosynnema pretiosum subsp. pretiosum OX=103721 GN=tyrS PE=3 SV=1	0	18.5914	10.3774	3	4	3	1	424	46.694	5.69	High	High		2.502	57.1	142.9	3	3	0.624	0	12.9804	3
FALSE	High	Master Protein	A0A347Q970	Uncharacterized protein OS=Actinosynnema pretiosum subsp. pretiosum OX=103721 GN=APASM_6183 PE=4 SV=1	0	17.452	20.7031	4	4	4	1	256	27.226	5.08	High	High		2.5	57.1	142.9	4	4	0.778	0	12.0354	4
FALSE	High	Master Protein	A0A347PTS2	Uncharacterized protein OS=Actinosynnema pretiosum subsp. pretiosum OX=103721 GN=APASM_0785 PE=4 SV=1	0	12.465	18.552	4	4	4	1	221	23.626	5.31	High	High		2.499	57.2	142.8	4	4	0.778	0	8.65934	4
FALSE	High	Master Protein	A0A347PYY2	Acyl-CoA dehydrogenase/oxidase domain protein OS=Actinosynnema pretiosum subsp. pretiosum OX=103721 GN=APASM_2595 PE=4 SV=1	0	5.90201	7.52089	3	3	3	1	359	37.346	5.8	High	High		2.499	57.2	142.8	3	3	0.334	0	4.74912	3
FALSE	High	Master Protein	A0A347Q9H1	Regulator of the mannose operon, ManO OS=Actinosynnema pretiosum subsp. pretiosum OX=103721 GN=APASM_6284 PE=4 SV=1	0	19.9282	20.1117	5	5	5	1	358	37.165	5.36	High	High		2.495	57.2	142.8	3	3	0.896	0	14.8044	5
FALSE	High	Master Protein	A0A347Q735	ATPase, AAA family OS=Actinosynnema pretiosum subsp. pretiosum OX=103721 GN=APASM_5448 PE=4 SV=1	0	18.8469	11.437	5	7	5	1	682	72.526	5.92	High	High		2.492	57.3	142.7	5	5	0.528	0	9.81117	5
FALSE	High	Master Protein	A0A347QBL5	Aromatic-amino-acid aminotransferase OS=Actinosynnema pretiosum subsp. pretiosum OX=103721 GN=APASM_7028 PE=4 SV=1	0	8.94642	11.1872	4	4	4	1	438	47.247	6.54	High	High		2.492	57.3	142.7	3	3	0.585	0	7.94345	4
FALSE	High	Master Protein	A0A347QB57	Orotate phosphoribosyltransferase OS=Actinosynnema pretiosum subsp. pretiosum OX=103721 GN=pyrE PE=3 SV=1	0	11.4725	16.4948	3	3	3	1	194	20.28	5.4	High	High		2.491	57.3	142.7	3	3	0.778	0	8.25079	3
FALSE	High	Master Protein	A0A347Q992	Methionine gamma-lyase OS=Actinosynnema pretiosum subsp. pretiosum OX=103721 GN=APASM_6205 PE=3 SV=1	0	33.633	22.6107	7	7	7	1	429	45.337	6.02	High	High		2.489	57.3	142.7	7	7	1.015	0	19.8124	7
FALSE	High	Master Protein	A0A347PY39	Protein yceI OS=Actinosynnema pretiosum subsp. pretiosum OX=103721 GN=APASM_2302 PE=3 SV=1	0	32.6431	27.2222	5	5	5	1	180	19.065	5	High	High		2.484	57.4	142.6	5	5	2.162	0	19.3294	5
FALSE	High	Master Protein	A0A347Q7U8	Uncharacterized protein OS=Actinosynnema pretiosum subsp. pretiosum OX=103721 GN=APASM_5711 PE=4 SV=1	0	5.32359	10.6227	3	3	3	1	273	29.89	5.24	High	High		2.471	57.6	142.4	3	3	0.389	0	4.57604	3
FALSE	High	Master Protein	A0A347PU91	Phosphoserine phosphatase OS=Actinosynnema pretiosum subsp. pretiosum OX=103721 GN=APASM_0954 PE=4 SV=1	0	32.0526	17.6039	7	7	7	1	409	43.06	5.02	High	High		2.47	57.6	142.4	7	7	1.154	0	16.984	7
FALSE	High	Master Protein	A0A347Q5U2	Phi-Carotenoid synthase OS=Actinosynnema pretiosum subsp. pretiosum OX=103721 GN=APASM_5005 PE=4 SV=1	0	10.1505	9.67153	4	4	4	1	548	58.643	6.71	High	High		2.47	57.6	142.4	4	4	0.301	0	7.87617	4
FALSE	High	Master Protein	A0A347Q0K6	Short chain dehydrogenase OS=Actinosynnema pretiosum subsp. pretiosum OX=103721 GN=APASM_3169 PE=4 SV=1	0	17.5174	19.6721	4	4	4	1	244	24.827	5.47	High	High		2.466	57.7	142.3	4	4	0.848	0	10.7464	4
FALSE	High	Master Protein	A0A347Q9N2	Biotin carboxylase of acetyl-CoA carboxylase OS=Actinosynnema pretiosum subsp. pretiosum OX=103721 GN=APASM_6345 PE=4 SV=1	0	197.444	55.6122	24	50	24	1	588	61.831	5.33	High	High		2.465	57.7	142.3	26	26	9.625	0	154.819	24
FALSE	High	Master Protein	A0A347PRP4	Alpha-L-Rha alpha-1,3-L-rhamnosyltransferase OS=Actinosynnema pretiosum subsp. pretiosum OX=103721 GN=APASM_0057 PE=4 SV=1	0	18.531	5.29462	5	5	5	1	1171	125.952	5.34	High	High		2.461	57.8	142.2	4	4	0.184	0	12.0652	5
FALSE	High	Master Protein	A0A347Q8H2	Uracil-DNA glycosylase OS=Actinosynnema pretiosum subsp. pretiosum OX=103721 GN=ung PE=3 SV=1	0	16.1425	12.9464	3	4	3	1	224	24.354	6.95	High	High		2.454	57.9	142.1	3	3	1.154	0	8.62182	3
FALSE	High	Master Protein	A0A347PTG3	Inosine-5'-monophosphate dehydrogenase OS=Actinosynnema pretiosum subsp. pretiosum OX=103721 GN=APASM_0676 PE=4 SV=1	0	20.9218	15.5136	5	5	5	1	477	49.886	6.35	High	High		2.446	58	142	5	5	0.557	0	15.5311	5
FALSE	High	Master Protein	A0A347PY00	AAA ATPase forming ring-shaped complexes OS=Actinosynnema pretiosum subsp. pretiosum OX=103721 GN=arc PE=3 SV=1	0	48.6845	21.2598	13	16	13	1	635	70.116	5.14	High	High		2.445	58.1	141.9	12	12	1.31	0	35.0443	13
FALSE	High	Master Protein	A0A347Q790	Argininosuccinate lyase OS=Actinosynnema pretiosum subsp. pretiosum OX=103721 GN=argH PE=3 SV=1	0	8.34038	4.05117	2	3	2	1	469	50.407	5.55	High	High		2.443	58.1	141.9	2	2	0.179	0	8.81791	2
FALSE	High	Master Protein	A0A347PRY8	Putative carboxymethylenebutenolidase OS=Actinosynnema pretiosum subsp. pretiosum OX=103721 GN=APASM_0151 PE=4 SV=1	0	10.1203	18.0617	4	4	4	1	227	23.477	4.51	High	High		2.439	58.2	141.8	4	4	1.783	0	9.59457	4
FALSE	High	Master Protein	A0A347Q8J9	3-isopropylmalate dehydratase large subunit OS=Actinosynnema pretiosum subsp. pretiosum OX=103721 GN=leuC PE=3 SV=1	0	10.6642	9.32203	4	5	4	1	472	50.096	5.35	High	High		2.436	58.2	141.8	3	3	0.73	0	4.82937	4
FALSE	High	Master Protein	A0A347QA47	30S ribosomal protein S9 OS=Actinosynnema pretiosum subsp. pretiosum OX=103721 GN=rpsI PE=3 SV=1	0	34.7518	31.9444	7	7	7	1	216	23.304	4.84	High	High		2.435	58.2	141.8	7	7	4.995	0	18.3592	7
FALSE	High	Master Protein	A0A347Q6V6	Aldo-keto reductase OS=Actinosynnema pretiosum subsp. pretiosum OX=103721 GN=APASM_5369 PE=4 SV=1	0	15.0614	15.4122	4	4	4	1	279	30.317	6	High	High		2.431	58.3	141.7	4	4	0.719	0	9.07029	4
FALSE	High	Master Protein	A0A347Q8C2	Bifunctional uridylyltransferase/uridylyl-removing enzyme OS=Actinosynnema pretiosum subsp. pretiosum OX=103721 GN=glnD PE=3 SV=1	0	33.2737	10.9276	7	8	7	1	787	83.839	6.7	High	High		2.429	58.3	141.7	7	7	0.435	0	25.2592	7
FALSE	High	Master Protein	A0A347Q9B8	Histidine ammonia-lyase OS=Actinosynnema pretiosum subsp. pretiosum OX=103721 GN=APASM_6231 PE=3 SV=1	0	7.14329	6.16302	3	3	3	1	503	52.368	6.54	High	High		2.429	58.3	141.7	2	2	0.259	0	3.1303	3
FALSE	High	Master Protein	A0A347Q3L5	Methylcrotonyl-CoA carboxylase biotin-containing subunit OS=Actinosynnema pretiosum subsp. pretiosum OX=103721 GN=APASM_4228 PE=4 SV=1	0	373.231	39.4926	49	75	48	1	1813	194.561	5.77	High	High		2.426	58.4	141.6	51	51	3.03	1	259.818	49
FALSE	High	Master Protein	A0A347QA81	50S ribosomal protein L6 OS=Actinosynnema pretiosum subsp. pretiosum OX=103721 GN=rplF PE=3 SV=1	0	30.6405	32.9609	5	6	5	1	179	19.35	9.95	High	High		2.417	58.5	141.5	5	5	2.162	0	18.2348	5
FALSE	High	Master Protein	A0A347Q284	Pentalenene synthase OS=Actinosynnema pretiosum subsp. pretiosum OX=103721 GN=APASM_3747 PE=4 SV=1	0	8.64837	10.6061	3	3	3	1	330	35.946	4.88	High	High		2.413	58.6	141.4	3	3	0.438	0	4.94515	3
FALSE	High	Master Protein	A0A347PYD5	Transcriptional regulator, MerR family OS=Actinosynnema pretiosum subsp. pretiosum OX=103721 GN=APASM_2398 PE=4 SV=1	0	20.3795	29.3333	5	5	5	1	225	24.509	5.67	High	High		2.412	58.6	141.4	5	5	1.154	0	14.4414	5
FALSE	High	Master Protein	A0A347Q6N2	Aspartate carbamoyltransferase OS=Actinosynnema pretiosum subsp. pretiosum OX=103721 GN=pyrB PE=3 SV=1	0	15.3338	12.8617	4	4	4	1	311	33.129	7.21	High	High		2.41	58.6	141.4	4	4	0.668	0	9.17557	4
FALSE	High	Master Protein	A0A347PVG6	Protein RecA OS=Actinosynnema pretiosum subsp. pretiosum OX=103721 GN=recA PE=3 SV=1	0	8.80058	12.1037	3	3	3	1	347	37.008	5.53	High	High		2.403	58.8	141.2	3	3	0.389	0	5.21697	3
FALSE	High	Master Protein	A0A347QA93	50S ribosomal protein L2 OS=Actinosynnema pretiosum subsp. pretiosum OX=103721 GN=rplB PE=3 SV=1	0	34.5909	33.574	9	9	9	1	277	30.26	11.33	High	High		2.401	58.8	141.2	9	9	2.652	0	23.4051	9
FALSE	High	Master Protein	A0A347Q6H4	Glucose-6-phosphate isomerase OS=Actinosynnema pretiosum subsp. pretiosum OX=103721 GN=APASM_5237 PE=3 SV=1	0	9.43221	4.26716	2	3	2	1	539	55.514	4.82	High	High		2.399	58.8	141.2	2	2	0.304	0	7.08733	2
FALSE	High	Master Protein	A0A347Q7Z8	4-hydroxy-tetrahydrodipicolinate synthase OS=Actinosynnema pretiosum subsp. pretiosum OX=103721 GN=dapA PE=3 SV=1	0	19.4658	24.4966	5	5	5	1	298	31.028	5.25	High	High		2.396	58.9	141.1	4	4	1.054	0	12.3066	5
FALSE	High	Master Protein	A0A347PS22	Dipeptide-binding ABC transporter, periplasmic substrate-binding component OS=Actinosynnema pretiosum subsp. pretiosum OX=103721 GN=APASM_0185 PE=4 SV=1	0	117.237	51.0909	19	25	19	1	550	59.671	5.17	High	High		2.396	58.9	141.1	18	18	6.279	0	81.0461	19
FALSE	High	Master Protein	A0A347QA25	60 kDa chaperonin OS=Actinosynnema pretiosum subsp. pretiosum OX=103721 GN=groL PE=3 SV=1	0	83.5071	36.414	13	16	13	1	541	56.234	5.36	High	High		2.391	59	141	13	13	2.282	0	50.1436	13
FALSE	High	Master Protein	A0A347Q731	Secreted protein OS=Actinosynnema pretiosum subsp. pretiosum OX=103721 GN=APASM_5444 PE=4 SV=1	0	15.2204	40.146	4	4	4	1	137	14.817	6.54	High	High		2.39	59	141	4	4	2.162	0	11.0654	4
FALSE	High	Master Protein	A0A347QAF9	NADH-quinone oxidoreductase OS=Actinosynnema pretiosum subsp. pretiosum OX=103721 GN=APASM_6622 PE=3 SV=1	0	8.21073	4.78528	3	3	3	1	815	85.985	6.1	High	High		2.384	59.1	140.9	3	3	0.17	0	5.28284	3
FALSE	High	Master Protein	A0A347PT47	Diguanylate cyclase (GGDEF domain) OS=Actinosynnema pretiosum subsp. pretiosum OX=103721 GN=APASM_0560 PE=4 SV=1	0	4.88241	3.75	3	3	3	1	640	66.747	4.78	High	High		2.384	59.1	140.9	3	3	0.241	0	3.93972	3
FALSE	High	Master Protein	A0A347PXX8	Methionine synthase OS=Actinosynnema pretiosum subsp. pretiosum OX=103721 GN=APASM_2241 PE=4 SV=1	0	5.78121	4.04475	3	3	3	1	1162	126.548	5.29	High	High		2.381	59.2	140.8	2	2	0.109	0	6.21281	3
FALSE	High	Master Protein	A0A347Q828	Transcription termination/antitermination protein NusA OS=Actinosynnema pretiosum subsp. pretiosum OX=103721 GN=nusA PE=3 SV=1	0	38.3911	44.2136	11	13	11	1	337	36.217	6.47	High	High		2.376	59.2	140.8	11	11	2.511	0	29.0042	11
FALSE	High	Master Protein	A0A347Q7Z7	Ribonuclease J OS=Actinosynnema pretiosum subsp. pretiosum OX=103721 GN=rnj PE=3 SV=1	0	43.9112	21.4669	9	11	9	1	559	59.865	5.63	High	High		2.375	59.3	140.7	9	9	1.106	0	29.3282	9
FALSE	High	Master Protein	A0A347PU30	Uncharacterized protein OS=Actinosynnema pretiosum subsp. pretiosum OX=103721 GN=APASM_0893 PE=4 SV=1	0	35.567	20.8029	8	8	8	1	548	57.406	5.12	High	High		2.374	59.3	140.7	8	8	0.887	0	18.9231	8
FALSE	High	Master Protein	A0A347PTW1	Zinc protease OS=Actinosynnema pretiosum subsp. pretiosum OX=103721 GN=APASM_0824 PE=4 SV=1	0	35.6195	18.4466	7	8	7	1	412	44.568	5.12	High	High		2.37	59.3	140.7	7	7	1.637	0	22.4196	7
FALSE	High	Master Protein	A0A347Q9Q3	Methylmalonyl-CoA mutase OS=Actinosynnema pretiosum subsp. pretiosum OX=103721 GN=APASM_6366 PE=4 SV=1	0	14.3483	4.66392	3	3	3	1	729	78.244	5.33	High	High		2.37	59.3	140.7	3	3	0.174	0	8.58114	3
FALSE	High	Master Protein	A0A347QA79	30S ribosomal protein S5 OS=Actinosynnema pretiosum subsp. pretiosum OX=103721 GN=rpsE PE=3 SV=1	0	38.7594	50.2488	8	9	8	1	201	20.688	10.7	High	High		2.353	59.6	140.4	8	8	3.924	0	23.9757	8
FALSE	High	Master Protein	A0A347Q9D5	Nickel-dependent superoxide dismutase OS=Actinosynnema pretiosum subsp. pretiosum OX=103721 GN=APASM_6248 PE=4 SV=1	0	17.0452	39.1304	5	5	5	1	138	15.9	7.11	High	High		2.35	59.7	140.3	5	5	2.594	0	12.9389	5
FALSE	High	Master Protein	A0A347Q413	Conserved exported protein OS=Actinosynnema pretiosum subsp. pretiosum OX=103721 GN=APASM_4376 PE=4 SV=1	0	13.3178	5.49928	4	4	4	1	691	74.26	5.21	High	High		2.341	59.9	140.1	4	4	0.259	0	9.15013	4
FALSE	High	Master Protein	A0A347PS35	Gluconokinase OS=Actinosynnema pretiosum subsp. pretiosum OX=103721 GN=APASM_0198 PE=3 SV=1	0	16.6857	11.2766	3	4	3	1	470	48.958	5.59	High	High		2.336	60	140	3	3	0.492	0	12.6406	3
FALSE	High	Master Protein	A0A347QA89	50S ribosomal protein L16 OS=Actinosynnema pretiosum subsp. pretiosum OX=103721 GN=rplP PE=3 SV=1	0	33.7517	43.1655	4	7	4	1	139	15.737	11.5	High	High		2.322	60.2	139.8	5	5	9	0	20.0318	4
FALSE	High	Master Protein	A0A347Q3J3	Uncharacterized protein OS=Actinosynnema pretiosum subsp. pretiosum OX=103721 GN=APASM_4206 PE=4 SV=1	0	31.2315	36.7589	6	7	6	1	253	27.142	5.68	High	High		2.312	60.4	139.6	6	6	1.683	0	22.6807	6
FALSE	High	Master Protein	A0A347PSF2	ATP-dependent Clp protease OS=Actinosynnema pretiosum subsp. pretiosum OX=103721 GN=APASM_0315 PE=3 SV=1	0	288.314	57.8638	47	63	45	1	852	94.659	5.73	High	High		2.305	60.5	139.5	49	49	13.785	2	195.068	47
FALSE	High	Master Protein	A0A347PZ92	Malonyl CoA-acyl carrier protein transacylase OS=Actinosynnema pretiosum subsp. pretiosum OX=103721 GN=APASM_2705 PE=4 SV=1	0	24.0958	4.74891	8	8	6	1	1832	192.071	5.31	High	High		2.298	60.6	139.4	6	6	0.227	0	15.1606	8
FALSE	High	Master Protein	A0A347PRS6	Homogentisate 1,2-dioxygenase OS=Actinosynnema pretiosum subsp. pretiosum OX=103721 GN=APASM_0089 PE=3 SV=1	0	10.3603	10.6599	3	3	3	1	394	42.98	5.44	High	High		2.297	60.7	139.3	2	2	0.638	0	9.2071	3
FALSE	High	Master Protein	A0A1U9Y7Q4	Malonyl CoA-acyl carrier protein transacylase OS=Actinosynnema pretiosum subsp. pretiosum OX=103721 GN=APASM_3210 PE=4 SV=1	0	63.2351	7.21773	18	19	16	1	3339	340.681	5.97	High	High		2.286	60.9	139.1	15	15	0.306	0	48.9221	18
FALSE	High	Master Protein	A0A347Q1E9	Putative acyl-CoA dehydrogenase OS=Actinosynnema pretiosum subsp. pretiosum OX=103721 GN=APASM_3462 PE=3 SV=1	0	22.5163	16.6667	5	6	5	1	402	44.673	6.3	High	High		2.282	60.9	139.1	5	5	0.738	0	12.7893	5
FALSE	High	Master Protein	A0A347PY16	Pup--protein ligase OS=Actinosynnema pretiosum subsp. pretiosum OX=103721 GN=pafA PE=3 SV=1	0	15.1019	13.4956	6	6	6	1	452	51.112	6.86	High	High		2.273	61.1	138.9	6	6	0.501	0	12.0302	6
FALSE	High	Master Protein	A0A347PVB0	Asparagine synthetase OS=Actinosynnema pretiosum subsp. pretiosum OX=103721 GN=APASM_1323 PE=4 SV=1	0	14.4648	9.9839	5	5	5	1	621	69.864	7.39	High	High		2.273	61.1	138.9	4	4	0.324	0	11.8277	5
FALSE	High	Master Protein	A0A347Q733	Phage tail sheath protein FI OS=Actinosynnema pretiosum subsp. pretiosum OX=103721 GN=APASM_5446 PE=4 SV=1	0	38.5192	16.7315	6	8	6	1	514	54.949	5.16	High	High		2.266	61.2	138.8	6	6	1.031	0	21.2283	6
FALSE	High	Master Protein	A0A347PVU1	Enoyl-CoA hydratase OS=Actinosynnema pretiosum subsp. pretiosum OX=103721 GN=APASM_1504 PE=4 SV=1	0	69.1293	24.0398	15	16	15	1	703	74.386	5.36	High	High		2.263	61.3	138.7	15	15	1.707	0	44.6966	15
FALSE	High	Master Protein	A0A347Q0K8	2-amino-3,7-dideoxy-D-threo-hept-6-ulosonate synthase OS=Actinosynnema pretiosum subsp. pretiosum OX=103721 GN=APASM_3171 PE=4 SV=1	0	17.2208	25.2874	4	4	4	1	261	26.911	6.52	High	High		2.258	61.4	138.6	4	4	0.848	0	9.85782	4
FALSE	High	Master Protein	A0A347PRJ4	DNA gyrase subunit A OS=Actinosynnema pretiosum subsp. pretiosum OX=103721 GN=gyrA PE=3 SV=1	0	32.592	10	7	8	7	1	840	93.301	6.13	High	High		2.256	61.4	138.6	7	7	0.456	0	21.51	7
FALSE	High	Master Protein	A0A347Q7F1	Acylamino-acid-releasing enzyme OS=Actinosynnema pretiosum subsp. pretiosum OX=103721 GN=APASM_5564 PE=4 SV=1	0	49.3876	28.479	13	15	13	1	618	65.945	5.29	High	High		2.252	61.5	138.5	13	13	1.683	0	36.3441	13
FALSE	High	Master Protein	A0A347PVR2	Polyphosphate glucokinase OS=Actinosynnema pretiosum subsp. pretiosum OX=103721 GN=APASM_1475 PE=4 SV=1	0	6.60463	14.2292	3	3	3	1	253	26.273	5.14	High	High		2.249	61.6	138.4	2	2	0.585	0	6.92593	3
FALSE	High	Master Protein	A0A347PUI4	Delta-1-pyrroline-5-carboxylate dehydrogenase OS=Actinosynnema pretiosum subsp. pretiosum OX=103721 GN=APASM_1047 PE=4 SV=1	0	47.5539	24.1697	12	13	12	1	542	58.151	5.78	High	High		2.238	61.8	138.2	12	12	1.477	0	35.9586	12
FALSE	High	Master Protein	A0A347Q7M6	Aromatic-L-amino-acid decarboxylase OS=Actinosynnema pretiosum subsp. pretiosum OX=103721 GN=APASM_5639 PE=3 SV=1	0	29.0623	13.8528	5	5	5	1	462	49.078	5.59	High	High		2.238	61.8	138.2	5	5	0.65	0	18.7471	5
FALSE	High	Master Protein	A0A347PW87	ATP/GTP-binding protein OS=Actinosynnema pretiosum subsp. pretiosum OX=103721 GN=APASM_1650 PE=4 SV=1	0	40.3228	22.3909	11	12	11	1	527	58.938	5.05	High	High		2.235	61.8	138.2	10	10	1.438	0	30.2329	11
FALSE	High	Master Protein	A0A347PV62	FAD-dependent NAD(P) oxidoreductase OS=Actinosynnema pretiosum subsp. pretiosum OX=103721 GN=APASM_1275 PE=4 SV=1	0	12.979	15.2505	6	6	6	1	459	47.314	5.53	High	High		2.234	61.8	138.2	6	6	0.585	0	7.88416	6
FALSE	High	Master Protein	A0A347PWG0	Methylcrotonyl-CoA carboxylase biotin-containing subunit OS=Actinosynnema pretiosum subsp. pretiosum OX=103721 GN=APASM_1723 PE=4 SV=1	0	16.7748	4.27729	2	3	2	1	678	71.474	6	High	High		2.232	61.9	138.1	2	2	0.174	0	8.5074	2
FALSE	High	Master Protein	A0A347Q612	Glycosyl transferase, family 2 OS=Actinosynnema pretiosum subsp. pretiosum OX=103721 GN=APASM_5075 PE=4 SV=1	0	10.7112	9.02256	4	4	4	1	399	42.532	6.16	High	High		2.23	61.9	138.1	4	4	0.468	0	9.24786	4
FALSE	High	Master Protein	A0A347Q8S1	1,4-alpha-glucan branching enzyme GlgB OS=Actinosynnema pretiosum subsp. pretiosum OX=103721 GN=glgB PE=3 SV=1	0	9.17528	6.44769	5	5	5	1	822	89.681	5.17	High	High		2.23	61.9	138.1	5	5	0.354	0	4.59	5
FALSE	High	Master Protein	A0A347QA80	50S ribosomal protein L18 OS=Actinosynnema pretiosum subsp. pretiosum OX=103721 GN=rplR PE=3 SV=1	0	8.4732	27.0492	4	4	4	1	122	13.087	10.93	High	High		2.205	62.4	137.6	4	4	1.783	0	7.92276	4
FALSE	High	Master Protein	A0A347Q9G5	Thymidylate kinase OS=Actinosynnema pretiosum subsp. pretiosum OX=103721 GN=APASM_6278 PE=4 SV=1	0	16.9375	29.8578	5	5	5	1	211	22.547	5.34	High	High		2.178	62.9	137.1	5	5	1.054	0	12.9035	5
FALSE	High	Master Protein	A0A347Q7E3	Peptidyl-prolyl cis-trans isomerase OS=Actinosynnema pretiosum subsp. pretiosum OX=103721 GN=APASM_5556 PE=3 SV=1	0	14.997	37.9032	5	5	5	1	124	12.899	5.45	High	High		2.17	63.1	136.9	5	5	5.813	0	13.1061	5
FALSE	High	Master Protein	A0A347PY35	DEAD-box ATP-dependent RNA helicase CshA OS=Actinosynnema pretiosum subsp. pretiosum OX=103721 GN=APASM_2298 PE=3 SV=1	0	18.6461	9.62567	5	5	5	1	561	61.222	6.34	High	High		2.156	63.4	136.6	5	5	0.377	0	13.8668	5
FALSE	High	Master Protein	A0A347PRN0	Conserved membrane protein in copper uptake, YcnI OS=Actinosynnema pretiosum subsp. pretiosum OX=103721 GN=APASM_0043 PE=4 SV=1	0	4.66875	20.8835	3	3	3	1	249	25.333	5.83	High	High		2.144	63.6	136.4	3	3	0.874	0	2.78747	3
FALSE	High	Master Protein	A0A347PY54	Uncharacterized protein OS=Actinosynnema pretiosum subsp. pretiosum OX=103721 GN=APASM_2317 PE=4 SV=1	0	8.87413	18.3544	3	3	3	1	158	17.436	4.73	High	High		2.137	63.8	136.2	3	3	2.162	0	5.84196	3
FALSE	High	Master Protein	A0A347Q9C0	L-proline glycine betaine binding ABC transporter protein ProX OS=Actinosynnema pretiosum subsp. pretiosum OX=103721 GN=APASM_6233 PE=4 SV=1	0	13.1802	12.585	3	3	3	1	294	30.619	4.78	High	High		2.135	63.8	136.2	3	3	0.438	0	5.3034	3
FALSE	High	Master Protein	A0A347Q6M6	Integration host factor OS=Actinosynnema pretiosum subsp. pretiosum OX=103721 GN=APASM_5289 PE=4 SV=1	0	13.9399	49.5238	6	7	6	1	105	11.512	10.26	High	High		2.093	64.7	135.3	6	6	4.623	0	15.2082	6
FALSE	High	Master Protein	A0A347Q8L0	D-3-phosphoglycerate dehydrogenase OS=Actinosynnema pretiosum subsp. pretiosum OX=103721 GN=APASM_5973 PE=3 SV=1	0	82.7328	30.0752	11	15	11	1	532	54.431	5.08	High	High		2.092	64.7	135.3	10	10	2.433	0	50.0407	11
FALSE	High	Master Protein	A0A347Q8C0	Signal recognition particle protein OS=Actinosynnema pretiosum subsp. pretiosum OX=103721 GN=ffh PE=3 SV=1	0	37.4382	13.2075	6	8	6	1	530	56.018	9.67	High	High		2.087	64.8	135.2	6	6	0.748	0	21.5252	6
FALSE	High	Master Protein	A0A347PSR9	Uncharacterized protein OS=Actinosynnema pretiosum subsp. pretiosum OX=103721 GN=APASM_0432 PE=4 SV=1	0	21.9394	21.5827	3	3	3	1	139	14.64	5.41	High	High		2.08	64.9	135.1	3	3	1.683	0	15.3848	3
FALSE	High	Master Protein	A0A347QAN7	Uncharacterized protein OS=Actinosynnema pretiosum subsp. pretiosum OX=103721 GN=APASM_6700 PE=4 SV=1	0	14.6512	25.4545	4	4	4	1	165	18.648	5.62	High	High		2.078	65	135	4	4	1.154	0	10.3618	4
FALSE	High	Master Protein	A0A347Q676	Uncharacterized protein OS=Actinosynnema pretiosum subsp. pretiosum OX=103721 GN=APASM_5139 PE=4 SV=1	0	3.95361	4.08879	3	3	3	1	856	91.47	6.83	High	High		2.072	65.1	134.9	3	3	0.142	0	0	3
FALSE	High	Master Protein	A0A347QAN4	2,3-bisphosphoglycerate-dependent phosphoglycerate mutase OS=Actinosynnema pretiosum subsp. pretiosum OX=103721 GN=gpmA PE=3 SV=1	0	42.6922	59.0909	9	11	9	1	242	26.763	5.67	High	High		2.042	65.8	134.2	9	9	3.642	0	34.5329	9
FALSE	High	Master Protein	A0A347Q2J6	Uncharacterized protein OS=Actinosynnema pretiosum subsp. pretiosum OX=103721 GN=APASM_3859 PE=4 SV=1	0	59.8609	23.7003	14	15	14	1	654	71.186	5.43	High	High		2.033	65.9	134.1	13	13	1.322	0	37.3294	14
FALSE	High	Master Protein	A0A347Q8Z5	Transcription termination factor Rho OS=Actinosynnema pretiosum subsp. pretiosum OX=103721 GN=rho PE=3 SV=1	0	26.0419	16.2367	7	8	7	1	659	72.471	9.14	High	High		2.009	66.5	133.5	7	7	0.585	0	14.8982	7
FALSE	High	Master Protein	A0A347PRN6	Short-chain dehydrogenase/reductase SDR OS=Actinosynnema pretiosum subsp. pretiosum OX=103721 GN=APASM_0049 PE=3 SV=1	0	36.6022	44.4	8	10	8	1	250	25.135	5.41	High	High		1.995	66.8	133.2	7	7	4.179	0	24.5447	8
FALSE	High	Master Protein	A0A347PSZ7	PE-PGRS virulence associated protein OS=Actinosynnema pretiosum subsp. pretiosum OX=103721 GN=APASM_0510 PE=4 SV=1	0	5.46286	4.54545	3	3	3	1	594	56.503	9.38	High	High		1.99	66.9	133.1	3	3	0.304	0	4.50486	3
FALSE	High	Master Protein	A0A347PTD6	Uncharacterized protein OS=Actinosynnema pretiosum subsp. pretiosum OX=103721 GN=APASM_0649 PE=4 SV=1	0	35.4187	27.4223	12	12	12	1	547	59.548	5.15	High	High		1.975	67.2	132.8	12	12	1.512	0	22.5576	12
FALSE	High	Master Protein	A0A347PRR7	Uncharacterized protein OS=Actinosynnema pretiosum subsp. pretiosum OX=103721 GN=APASM_0080 PE=4 SV=1	0	16.5631	24.8408	4	4	4	1	314	33.363	5.48	High	High		1.886	69.3	130.7	3	3	0.719	0	9.02235	4
FALSE	High	Master Protein	A0A347Q3U2	ThiJ/PfpI family protein OS=Actinosynnema pretiosum subsp. pretiosum OX=103721 GN=APASM_4305 PE=4 SV=1	0	30.442	47.8448	7	9	7	1	232	24.362	4.89	High	High		1.868	69.7	130.3	6	7	3.642	0	23.4607	7
FALSE	High	Master Protein	A0A347PWW5	Uncharacterized protein OS=Actinosynnema pretiosum subsp. pretiosum OX=103721 GN=APASM_1878 PE=4 SV=1	0	10.9518	31.1927	3	3	3	1	109	12.425	4.74	High	High		1.812	71.1	128.9	3	3	1.371	0	7.72846	3
FALSE	High	Master Protein	A0A347Q231	RsbR, positive regulator of sigma-B OS=Actinosynnema pretiosum subsp. pretiosum OX=103721 GN=APASM_3694 PE=4 SV=1	0	13.3175	20.4861	4	4	4	1	288	31.832	5.17	High	High		1.799	71.5	128.5	4	4	0.719	0	6.79706	4
FALSE	High	Master Protein	A0A347PUX0	Elongation factor 4 OS=Actinosynnema pretiosum subsp. pretiosum OX=103721 GN=lepA PE=3 SV=1	0	26.8676	13.7031	6	8	6	1	613	68.021	5.45	High	High		1.746	72.8	127.2	6	6	0.778	0	16.7627	6
FALSE	High	Master Protein	A0A347PXJ4	3-hydroxybutyryl-CoA dehydrogenase OS=Actinosynnema pretiosum subsp. pretiosum OX=103721 GN=APASM_2107 PE=4 SV=1	0	49.346	34.965	7	10	7	1	286	30.271	5.57	High	High		1.734	73.1	126.9	6	6	1.683	0	30.6391	7
FALSE	High	Master Protein	A0A347Q0S7	Transcriptional regulator, TetR family OS=Actinosynnema pretiosum subsp. pretiosum OX=103721 GN=APASM_3240 PE=4 SV=1	0	10.8338	31.7204	5	5	5	1	186	20.219	5.66	High	High		1.708	73.9	126.1	5	5	1.61	0	10.0547	5
FALSE	High	Master Protein	A0A347QBA6	Acetylornithine deacetylase/Succinyl-diaminopimelate desuccinylase and related deacylase OS=Actinosynnema pretiosum subsp. pretiosum OX=103721 GN=APASM_6919 PE=4 SV=1	0	11.9014	14.7122	4	4	4	1	469	49.784	4.88	High	High		1.604	76.8	123.2	4	4	0.668	0	5.94643	4
FALSE	High	Master Protein	A0A347Q9Q7	Purine nucleoside phosphorylase OS=Actinosynnema pretiosum subsp. pretiosum OX=103721 GN=APASM_6370 PE=3 SV=1	0	28.1069	24.0741	5	7	5	1	270	27.868	6.01	High	High		1.473	80.9	119.1	5	5	1.894	0	22.8658	5
FALSE	High	Master Protein	A0A347QA26	10 kDa chaperonin OS=Actinosynnema pretiosum subsp. pretiosum OX=103721 GN=groS PE=3 SV=1	0	11.8149	35.2941	4	5	4	1	102	10.849	4.75	High	High		1.39	83.7	116.3	4	4	3.217	0	5.92691	4
FALSE	High	Master Protein	A0A347Q7A3	Phenylalanine--tRNA ligase alpha subunit OS=Actinosynnema pretiosum subsp. pretiosum OX=103721 GN=pheS PE=3 SV=1	0	11.5667	13.5211	5	5	5	1	355	38.8	5.2	High	High		1.273	88	112	5	5	0.65	0	11.1585	5
FALSE	High	Master Protein	A0A347PZ31	Lactoylglutathione lyase and related lyase OS=Actinosynnema pretiosum subsp. pretiosum OX=103721 GN=APASM_2644 PE=4 SV=1	0	20.2151	61.7188	5	6	5	1	128	13.968	4.87	High	High		1.176	91.9	108.1	5	5	6.197	0	15.1029	5
FALSE	High	Master Protein	A0A347QAB9	50S ribosomal protein L7/L12 OS=Actinosynnema pretiosum subsp. pretiosum OX=103721 GN=rplL PE=3 SV=1	0	54.5584	50.3937	6	12	6	1	127	13.362	4.7	High	High		1.144	93.3	106.7	7	7	30.623	0	33.644	6
FALSE	High	Master Protein	A0A347Q2C3	Calcium binding protein OS=Actinosynnema pretiosum subsp. pretiosum OX=103721 GN=APASM_3786 PE=4 SV=1	0	41.3603	48.3146	6	8	6	1	178	19.696	4.53	High	High		1.006	99.7	100.3	6	6	4.012	0	32.8263	6

## Sheet: proteomics-3
Checked	Protein FDR Confidence	Master	Accession	Description	Exp. q-value	Sum PEP Score	Coverage	# Peptides	# PSMs	# Unique Peptides	# Protein Groups	# AAs	MW [kDa]	calc. pI	Found in Sample: [S2] F2: 126, Sample	Found in Sample: [S6] F2: 127, Sample	Modifications	Abundance Ratio: (127) / (126)	Abundances (Scaled): F2: 126, Sample	Abundances (Scaled): F2: 127, Sample	Abundances Count: F2: 126, Sample	Abundances Count: F2: 127, Sample	emPAI	# Razor Peptides	Score Sequest HT	# Peptides Sequest HT
FALSE	High	Master Protein	A0A347Q840	Glyoxalase family protein OS=Actinosynnema pretiosum subsp. pretiosum OX=103721 GN=APASM_5803 PE=4 SV=1	0	69.6599	76.6667	5	14	5	1	120	12.415	4.46	High	High		12.244	15.1	184.9	6	6	67.129	0	49.4485	5
FALSE	High	Master Protein	A0A347PTF3	Mycothiol S-conjugate amidase OS=Actinosynnema pretiosum subsp. pretiosum OX=103721 GN=mca PE=3 SV=1	0	87.2973	44.0273	11	19	11	1	293	32.582	4.84	High	High		6.886	25.4	174.6	12	12	12.335	0	56.6636	11
FALSE	High	Master Protein	A0A347QBE5	S-adenosylhomocysteine deaminase OS=Actinosynnema pretiosum subsp. pretiosum OX=103721 GN=APASM_6958 PE=4 SV=1	0	232.27	65.6682	26	63	26	1	434	46.102	5.05	High	High		6.431	26.9	173.1	33	33	34.35	0	190.004	26
FALSE	High	Master Protein	A0A347PWS5	Uncharacterized protein OS=Actinosynnema pretiosum subsp. pretiosum OX=103721 GN=APASM_1838 PE=4 SV=1	0	28.1742	30.0752	2	4	2	1	133	13.808	4.32	High	High		5.83	29.3	170.7	2	2	2.728	0	16.0566	2
FALSE	High	Master Protein	A0A347Q897	Glyoxalase/bleomycin resistance protein/dioxygenase OS=Actinosynnema pretiosum subsp. pretiosum OX=103721 GN=APASM_5860 PE=4 SV=1	0	31.5366	25.0923	4	6	4	1	271	28.639	4.39	High	High		5.798	29.4	170.6	3	4	3.642	0	20.2183	4
FALSE	High	Master Protein	A0A347Q057	Uncharacterized protein OS=Actinosynnema pretiosum subsp. pretiosum OX=103721 GN=APASM_3020 PE=4 SV=1	0	38.7786	40.0922	4	7	4	1	217	22.912	4.25	High	High		5.214	32.2	167.8	2	3	6.197	0	20.2314	4
FALSE	High	Master Protein	A0A347PUH6	Uncharacterized protein OS=Actinosynnema pretiosum subsp. pretiosum OX=103721 GN=APASM_1039 PE=4 SV=1	0	22.819	20.6294	7	8	7	1	286	30.997	5.68	High	High		4.644	35.4	164.6	7	7	3.125	0	17.1043	7
FALSE	High	Master Protein	A0A347QB24	Uncharacterized protein OS=Actinosynnema pretiosum subsp. pretiosum OX=103721 GN=APASM_6837 PE=4 SV=1	0	25.3743	28.6822	5	5	5	1	258	27.858	5.54	High	High		4.525	36.2	163.8	5	5	1.054	0	13.4928	5
FALSE	High	Master Protein	A0A347Q6B9	Enoyl-CoA hydratase OS=Actinosynnema pretiosum subsp. pretiosum OX=103721 GN=APASM_5182 PE=3 SV=1	0	59.8335	50.5703	10	12	10	1	263	27.651	5.29	High	High		4.378	37.2	162.8	10	10	3.87	0	45.4187	10
FALSE	High	Master Protein	A0A347PUW2	Putative hydroxylase OS=Actinosynnema pretiosum subsp. pretiosum OX=103721 GN=APASM_1175 PE=4 SV=1	0	20.6699	27.3438	5	5	5	1	256	26.857	4.7	High	High		4.193	38.5	161.5	5	5	2.162	0	14.2935	5
FALSE	High	Master Protein	A0A347Q7G1	SSU ribosomal protein S1p OS=Actinosynnema pretiosum subsp. pretiosum OX=103721 GN=APASM_5574 PE=4 SV=1	0	156.787	52.7273	27	37	27	1	495	54.756	4.81	High	High		4.082	39.4	160.6	28	28	17.874	0	103.688	27
FALSE	High	Master Protein	A0A347PSF6	Antibiotic biosynthesis monooxygenase OS=Actinosynnema pretiosum subsp. pretiosum OX=103721 GN=APASM_0319 PE=4 SV=1	0	39.3131	67	5	7	5	1	100	11.213	5.11	High	High		4.074	39.4	160.6	5	5	24.119	0	21.5648	5
FALSE	High	Master Protein	A0A347Q7I3	Acetyltransferase OS=Actinosynnema pretiosum subsp. pretiosum OX=103721 GN=APASM_5596 PE=4 SV=1	0	27.1139	50.7937	4	6	4	1	126	13.694	5.07	High	High		4.01	39.9	160.1	4	4	9	0	18.1422	4
FALSE	High	Master Protein	A0A347QBD2	3-oxoacyl-[acyl-carrier protein] reductase OS=Actinosynnema pretiosum subsp. pretiosum OX=103721 GN=APASM_6945 PE=4 SV=1	0	52.3745	40.6667	9	10	9	1	300	32.822	5.06	High	High		3.872	41	159	9	9	2.875	0	30.3771	9
FALSE	High	Master Protein	A0A347PUM5	Membrane alanine aminopeptidase N OS=Actinosynnema pretiosum subsp. pretiosum OX=103721 GN=APASM_1088 PE=4 SV=1	0	186.217	49.8826	33	38	33	1	852	94.069	4.97	High	High		3.689	42.7	157.3	32	32	4.38	0	107.117	33
FALSE	High	Master Protein	A0A347Q8X5	Corrinoid adenosyltransferase OS=Actinosynnema pretiosum subsp. pretiosum OX=103721 GN=APASM_6088 PE=3 SV=1	0	11.4814	25.2632	4	4	4	1	190	20.464	5.11	High	High		3.685	42.7	157.3	4	4	1.512	0	6.179	4
FALSE	High	Master Protein	A0A347Q6A3	4-alpha-glucanotransferase OS=Actinosynnema pretiosum subsp. pretiosum OX=103721 GN=APASM_5166 PE=3 SV=1	0	85.9594	36.9327	18	24	18	1	639	69.593	5.19	High	High		3.591	43.6	156.4	18	18	2.511	0	59.0791	18
FALSE	High	Master Protein	A0A347PY17	Uncharacterized protein OS=Actinosynnema pretiosum subsp. pretiosum OX=103721 GN=APASM_2280 PE=4 SV=1	0	33.3518	27.8912	7	7	7	1	294	32.205	4.69	High	High		3.558	43.9	156.1	7	7	1.929	0	23.5787	7
FALSE	High	Master Protein	A0A1U9Y7P9	O-methyltransferase family 2 OS=Actinosynnema pretiosum subsp. pretiosum OX=103721 GN=APASM_3207 PE=4 SV=1	0	119.447	66.092	20	26	20	1	348	36.616	5.24	High	High		3.512	44.3	155.7	19	19	9.965	0	89.4593	20
FALSE	High	Master Protein	A0A347Q0F1	O-methyltransferase OS=Actinosynnema pretiosum subsp. pretiosum OX=103721 GN=APASM_3114 PE=4 SV=1	0	15.4125	14.9718	3	3	3	1	354	38.504	5.11	High	High		3.412	45.3	154.7	3	3	0.413	0	7.04627	3
FALSE	High	Master Protein	A0A347Q0K6	Short chain dehydrogenase OS=Actinosynnema pretiosum subsp. pretiosum OX=103721 GN=APASM_3169 PE=4 SV=1	0	9.05456	15.5738	3	3	3	1	244	24.827	5.47	High	High		3.341	46.1	153.9	3	3	0.585	0	6.27848	3
FALSE	High	Master Protein	A0A347Q8J0	Glycerol-3-phosphate dehydrogenase [NAD(P)+] OS=Actinosynnema pretiosum subsp. pretiosum OX=103721 GN=gpsA PE=3 SV=1	0	12.0245	21.021	3	3	3	1	333	34.449	5.97	High	High		3.305	46.5	153.5	1	2	0.369	0	4.14965	3
FALSE	High	Master Protein	A0A347PXJ7	Glutamine synthetase family protein OS=Actinosynnema pretiosum subsp. pretiosum OX=103721 GN=APASM_2110 PE=3 SV=1	0	24.414	19.6035	5	7	5	1	454	49.724	5.2	High	High		3.296	46.6	153.4	5	5	1.154	0	17.2542	5
FALSE	High	Master Protein	A0A347Q190	Exoenzymes regulatory protein AepA in lipid-linked oligosaccharide synthesis cluster OS=Actinosynnema pretiosum subsp. pretiosum OX=103721 GN=APASM_3403 PE=4 SV=1	0	11.7465	6.29139	3	3	3	1	604	62.178	6.33	High	High		3.279	46.7	153.3	3	3	0.292	0	7.38129	3
FALSE	High	Master Protein	A0A347Q1K2	Uncharacterized protein OS=Actinosynnema pretiosum subsp. pretiosum OX=103721 GN=APASM_3515 PE=4 SV=1	0	41.256	30.3797	9	10	9	1	316	33.626	4.53	High	High		3.27	46.8	153.2	9	9	2.875	0	20.6771	9
FALSE	High	Master Protein	A0A347Q8L4	Acetolactate synthase OS=Actinosynnema pretiosum subsp. pretiosum OX=103721 GN=APASM_5977 PE=3 SV=1	0	29.3388	9.51557	4	5	4	1	578	61.862	5.41	High	High		3.266	46.9	153.1	4	4	0.45	0	14.9757	4
FALSE	High	Master Protein	A0A347QA28	tRNA N6-adenosine threonylcarbamoyltransferase OS=Actinosynnema pretiosum subsp. pretiosum OX=103721 GN=tsaD PE=3 SV=1	0	8.69479	11.7143	2	3	2	1	350	35.735	5.22	High	High		3.257	47	153	2	2	0.54	0	5.05596	2
FALSE	High	Master Protein	A0A347QAH5	Phenylacetate-CoA oxygenase, PaaG subunit OS=Actinosynnema pretiosum subsp. pretiosum OX=103721 GN=APASM_6638 PE=4 SV=1	0.000970874	5.50291	7.3955	3	3	3	1	311	35.034	7.01	High	High		3.177	47.9	152.1	3	3	0.413	0	5.57622	3
FALSE	High	Master Protein	A0A347QBA2	Putative regulator OS=Actinosynnema pretiosum subsp. pretiosum OX=103721 GN=APASM_6915 PE=4 SV=1	0	50.2444	33.1104	8	9	8	1	299	33.462	5.26	High	High		3.163	48	152	8	8	1.683	0	29.1183	8
FALSE	High	Master Protein	A0A347PUN6	ATP-dependent Clp protease proteolytic subunit OS=Actinosynnema pretiosum subsp. pretiosum OX=103721 GN=clpP PE=3 SV=1	0	52.7643	36.3636	8	11	5	1	209	23.341	5.6	High	High		3.162	48.1	151.9	5	5	9	0	35.7298	8
FALSE	High	Master Protein	A0A347Q802	Flavin-dependent thymidylate synthase OS=Actinosynnema pretiosum subsp. pretiosum OX=103721 GN=thyX PE=3 SV=1	0	63.2929	57.8512	10	13	10	1	242	26.61	6.38	High	High		3.118	48.6	151.4	11	11	6.356	0	37.8943	10
FALSE	High	Master Protein	A0A347Q9J4	dTDP-glucose 4,6-dehydratase OS=Actinosynnema pretiosum subsp. pretiosum OX=103721 GN=APASM_6307 PE=3 SV=1	0	105.74	50	16	21	16	1	330	36.299	5.29	High	High		3.064	49.2	150.8	16	16	7.111	0	65.364	16
FALSE	High	Master Protein	A0A347QB01	Phosphoribosylformylglycinamidine synthase subunit PurL OS=Actinosynnema pretiosum subsp. pretiosum OX=103721 GN=purL PE=3 SV=1	0	110.278	31.383	19	22	19	1	752	79.966	4.79	High	High		3.038	49.5	150.5	21	21	2.932	0	63.3377	19
FALSE	High	Master Protein	A0A347QAI4	1,4-dihydroxy-2-naphthoyl-CoA synthase OS=Actinosynnema pretiosum subsp. pretiosum OX=103721 GN=menB PE=3 SV=1	0	33.5559	41.2541	9	9	9	1	303	33.574	5.97	High	High		2.985	50.2	149.8	9	9	1.818	0	22.4373	9
FALSE	High	Master Protein	A0A347Q921	Transcriptional regulator, MerR family OS=Actinosynnema pretiosum subsp. pretiosum OX=103721 GN=APASM_6134 PE=4 SV=1	0	26.8875	29.7468	4	5	4	1	158	16.941	4.7	High	High		2.948	50.7	149.3	4	4	1.848	0	13.9452	4
FALSE	High	Master Protein	A0A347PRS1	Arginine deiminase OS=Actinosynnema pretiosum subsp. pretiosum OX=103721 GN=arcA PE=3 SV=1	0	38.7234	26.747	9	10	9	1	415	44.219	5.68	High	High		2.94	50.8	149.2	10	10	1.276	0	22.6636	9
FALSE	High	Master Protein	A0A347Q0P9	S-adenosyl-L-methionine-dependent methyltransferase OS=Actinosynnema pretiosum subsp. pretiosum OX=103721 GN=APASM_3212 PE=3 SV=1	0	96.8576	45.3674	13	18	13	1	313	32.612	4.86	High	High		2.924	51	149	12	12	6.197	0	59.6328	13
FALSE	High	Master Protein	A0A347PY52	ATP phosphoribosyltransferase OS=Actinosynnema pretiosum subsp. pretiosum OX=103721 GN=APASM_2315 PE=3 SV=1	0	28.2038	31.6602	5	6	5	1	259	27.822	5.19	High	High		2.921	51	149	5	5	0.968	0	14.1183	5
FALSE	High	Master Protein	A0A347Q1D6	Bifunctional deaminase-reductase domain protein OS=Actinosynnema pretiosum subsp. pretiosum OX=103721 GN=APASM_3449 PE=4 SV=1	0	28.6177	43.0052	5	5	5	1	193	20.496	5.4	High	High		2.894	51.4	148.6	5	5	2.594	0	16.1428	5
FALSE	High	Master Protein	A0A347PV12	Isoprenyl transferase OS=Actinosynnema pretiosum subsp. pretiosum OX=103721 GN=APASM_1225 PE=3 SV=1	0	19.6961	25.8824	6	7	6	1	255	29.216	5.8	High	High		2.872	51.7	148.3	7	7	1.738	0	11.9923	6
FALSE	High	Master Protein	A0A347Q5W9	Transcriptional regulator, MarR family OS=Actinosynnema pretiosum subsp. pretiosum OX=103721 GN=APASM_5032 PE=4 SV=1	0	11.5387	24.6753	4	4	4	1	154	17.622	6.21	High	High		2.84	52.1	147.9	4	4	1.031	0	9.44942	4
FALSE	High	Master Protein	B5A9R7	MbcT OS=Actinosynnema pretiosum subsp. pretiosum OX=103721 GN=mbcT PE=4 SV=1	0	13.317	14.3911	4	5	4	1	271	30.571	4.84	High	High		2.834	52.2	147.8	4	4	0.968	0	4.10582	4
FALSE	High	Master Protein	A0A347Q946	PhnB protein OS=Actinosynnema pretiosum subsp. pretiosum OX=103721 GN=APASM_6159 PE=4 SV=1	0	110.867	74.2857	7	23	7	1	140	15.304	4.58	High	High		2.831	52.2	147.8	9	9	192.07	0	78.3012	7
FALSE	High	Master Protein	A0A347PUJ9	ATP-dependent Clp protease proteolytic subunit OS=Actinosynnema pretiosum subsp. pretiosum OX=103721 GN=clpP PE=3 SV=1	0	83.6879	54.5455	10	15	7	1	209	23.275	5.64	High	High		2.828	52.2	147.8	11	11	13.251	3	43.7536	10
FALSE	High	Master Protein	A0A347Q8E0	Uncharacterized protein OS=Actinosynnema pretiosum subsp. pretiosum OX=103721 GN=APASM_5903 PE=4 SV=1	0	11.7179	32.9787	3	4	3	1	94	10.756	4.82	High	High		2.823	52.3	147.7	3	3	2.728	0	8.58205	3
FALSE	High	Master Protein	A0A347PUE5	Acyl-CoA dehydrogenase OS=Actinosynnema pretiosum subsp. pretiosum OX=103721 GN=APASM_1008 PE=4 SV=1	0	30.8257	21.0247	9	9	9	1	566	63.23	5.67	High	High		2.759	53.2	146.8	8	8	0.84	0	19.1102	9
FALSE	High	Master Protein	A0A347PW00	Acyl-CoA dehydrogenase, short-chain specific OS=Actinosynnema pretiosum subsp. pretiosum OX=103721 GN=APASM_1563 PE=3 SV=1	0	39.2229	23.8845	6	7	6	1	381	41.747	5.63	High	High		2.714	53.8	146.2	6	6	1.239	0	20.0953	6
FALSE	High	Master Protein	A0A347PV28	Peptidase E OS=Actinosynnema pretiosum subsp. pretiosum OX=103721 GN=APASM_1241 PE=3 SV=1	0	13.0523	16.5975	3	3	3	1	241	25.176	5.55	High	High		2.709	53.9	146.1	3	3	0.995	0	5.63049	3
FALSE	High	Master Protein	A0A347Q8X0	Enoyl-CoA hydratase OS=Actinosynnema pretiosum subsp. pretiosum OX=103721 GN=APASM_6083 PE=4 SV=1	0	9.36453	9.73085	3	3	2	1	483	50.898	10.1	High	High		2.675	54.4	145.6	2	2	0.304	0	6.94018	3
FALSE	High	Master Protein	A0A347PWJ1	Glycosyl transferase, family 2 OS=Actinosynnema pretiosum subsp. pretiosum OX=103721 GN=APASM_1754 PE=4 SV=1	0	30.7555	24.5399	7	7	7	1	326	36.312	7.61	High	High		2.665	54.6	145.4	7	7	1.336	0	18.1341	7
FALSE	High	Master Protein	A0A347Q7C6	Uncharacterized protein OS=Actinosynnema pretiosum subsp. pretiosum OX=103721 GN=APASM_5539 PE=4 SV=1	0	13.009	10.3641	3	3	3	1	357	38.03	4.51	High	High		2.664	54.6	145.4	3	3	0.413	0	8.77054	3
FALSE	High	Master Protein	A0A347Q214	Excinuclease ABC subunit A OS=Actinosynnema pretiosum subsp. pretiosum OX=103721 GN=APASM_3677 PE=4 SV=1	0	22.6607	6.60025	3	3	3	1	803	85.154	7.08	High	High		2.647	54.8	145.2	3	3	0.189	0	11.4419	3
FALSE	High	Master Protein	A0A347PSW5	Urease subunit alpha OS=Actinosynnema pretiosum subsp. pretiosum OX=103721 GN=ureC PE=3 SV=1	0	25.836	9.73451	5	6	5	1	565	59.699	5.59	High	High		2.637	55	145	5	5	0.668	0	13.5333	5
FALSE	High	Master Protein	A0A347PTN9	Putative glycogen synthase, ADP-glucose transglucosylase OS=Actinosynnema pretiosum subsp. pretiosum OX=103721 GN=APASM_0752 PE=4 SV=1	0	14.9073	10	4	4	4	1	390	40.985	5.64	High	High		2.62	55.2	144.8	3	3	0.668	0	9.56608	4
FALSE	High	Master Protein	A0A347Q903	Uncharacterized protein OS=Actinosynnema pretiosum subsp. pretiosum OX=103721 GN=APASM_6116 PE=4 SV=1	0	27.0225	18.0438	9	9	9	1	593	66.95	6.96	High	High		2.613	55.4	144.6	8	8	0.619	0	11.4194	9
FALSE	High	Master Protein	A0A347Q161	Uncharacterized protein OS=Actinosynnema pretiosum subsp. pretiosum OX=103721 GN=APASM_3374 PE=4 SV=1	0	21.2845	23.4742	5	5	5	1	213	23.571	4.72	High	High		2.609	55.4	144.6	4	5	1.61	0	13.3067	5
FALSE	High	Master Protein	A0A347Q6E0	Iron-sulfur cluster assembly protein SufB OS=Actinosynnema pretiosum subsp. pretiosum OX=103721 GN=APASM_5203 PE=4 SV=1	0	48.635	27.6507	12	15	12	1	481	53.524	5.26	High	High		2.596	55.6	144.4	11	11	2.039	0	34.2969	12
FALSE	High	Master Protein	A0A347PUI9	Aldehyde dehydrogenase OS=Actinosynnema pretiosum subsp. pretiosum OX=103721 GN=APASM_1052 PE=3 SV=1	0	205.307	62.1302	24	44	24	1	507	54.541	5.3	High	High		2.595	55.6	144.4	28	28	20.544	0	140.67	24
FALSE	High	Master Protein	A0A347Q6T3	Isopentenyl-diphosphate Delta-isomerase OS=Actinosynnema pretiosum subsp. pretiosum OX=103721 GN=idi PE=3 SV=1	0	13.6435	15.7895	2	3	2	1	190	20.764	4.79	High	High		2.589	55.7	144.3	2	2	2.162	0	6.46274	2
FALSE	High	Master Protein	A0A347PWA9	ADP-ribose pyrophosphatase OS=Actinosynnema pretiosum subsp. pretiosum OX=103721 GN=APASM_1672 PE=4 SV=1	0	26.15	34.1969	5	5	5	1	193	20.975	6.34	High	High		2.58	55.9	144.1	5	5	2.162	0	16.4768	5
FALSE	High	Master Protein	A0A347Q2P0	Methyltransferase OS=Actinosynnema pretiosum subsp. pretiosum OX=103721 GN=APASM_3903 PE=4 SV=1	0	20.2244	25.969	5	6	5	1	258	28.208	5	High	High		2.579	55.9	144.1	5	5	1.683	0	14.5559	5
FALSE	High	Master Protein	A0A347Q9X7	Inositol-1-monophosphatase OS=Actinosynnema pretiosum subsp. pretiosum OX=103721 GN=APASM_6440 PE=4 SV=1	0	9.35242	14.7826	3	3	3	1	230	24.157	4.5	High	High		2.578	55.9	144.1	3	3	1.371	0	6.60443	3
FALSE	High	Master Protein	A0A347Q9W5	Isocitrate dehydrogenase [NADP] OS=Actinosynnema pretiosum subsp. pretiosum OX=103721 GN=APASM_6428 PE=3 SV=1	0	276.694	82.7586	33	67	33	1	406	44.851	5.96	High	High		2.565	56.1	143.9	37	37	67.129	0	189.753	33
FALSE	High	Master Protein	A0A347Q0Q9	Nodulation protein nolO OS=Actinosynnema pretiosum subsp. pretiosum OX=103721 GN=APASM_3222 PE=4 SV=1	0	146.085	32.7893	24	31	24	1	674	73.726	5.8	High	High		2.558	56.2	143.8	24	24	5.739	0	91.5633	24
FALSE	High	Master Protein	A0A347PRV3	Uncharacterized protein OS=Actinosynnema pretiosum subsp. pretiosum OX=103721 GN=APASM_0116 PE=4 SV=1	0	44.4476	27.6486	6	9	6	1	387	43.809	4.74	High	High		2.553	56.3	143.7	6	6	3.394	0	20.6417	6
FALSE	High	Master Protein	A0A347PUM6	Uncharacterized protein OS=Actinosynnema pretiosum subsp. pretiosum OX=103721 GN=APASM_1089 PE=4 SV=1	0	27.682	26.9608	8	9	8	1	204	22.68	5.22	High	High		2.553	56.3	143.7	8	8	2.384	0	21.0893	8
FALSE	High	Master Protein	A0A347Q776	CTP synthase OS=Actinosynnema pretiosum subsp. pretiosum OX=103721 GN=pyrG PE=3 SV=1	0	62.6142	24.1087	9	13	9	1	589	63.146	5.58	High	High		2.525	56.7	143.3	7	7	1.412	0	35.4648	9
FALSE	High	Master Protein	A0A347PSR4	DNA repair helicase OS=Actinosynnema pretiosum subsp. pretiosum OX=103721 GN=APASM_0427 PE=4 SV=1	0	12.4644	7.27273	3	3	3	1	550	60.771	5.96	High	High		2.524	56.8	143.2	3	3	0.212	0	4.94029	3
FALSE	High	Master Protein	A0A347PRV6	Serine--tRNA ligase OS=Actinosynnema pretiosum subsp. pretiosum OX=103721 GN=serS PE=3 SV=1	0	62.7011	40.625	14	15	14	1	416	45.696	5.29	High	High		2.507	57	143	15	15	3.806	0	39.7215	14
FALSE	High	Master Protein	A0A347PUL7	Alpha-glucosidase OS=Actinosynnema pretiosum subsp. pretiosum OX=103721 GN=APASM_1080 PE=4 SV=1	0	15.8876	15.0659	6	6	6	1	531	58.717	5.06	High	High		2.502	57.1	142.9	6	6	0.701	0	3.79229	6
FALSE	High	Master Protein	A0A347Q6S7	Uncharacterized protein OS=Actinosynnema pretiosum subsp. pretiosum OX=103721 GN=APASM_5340 PE=4 SV=1	0.000970874	5.77745	6.28803	3	3	2	1	493	55.476	5.12	High	High		2.5	57.2	142.8	2	2	0.28	0	3.57391	3
FALSE	High	Master Protein	A0A347Q6H5	Glucose-6-phosphate 1-dehydrogenase OS=Actinosynnema pretiosum subsp. pretiosum OX=103721 GN=zwf PE=3 SV=1	0	107.73	49.7076	20	25	19	1	513	57.089	5.69	High	High		2.498	57.2	142.8	20	20	5.404	1	57.0623	20
FALSE	High	Master Protein	A0A347Q4J6	Uncharacterized protein OS=Actinosynnema pretiosum subsp. pretiosum OX=103721 GN=APASM_4559 PE=4 SV=1	0	84.9279	55.4217	11	19	11	1	249	26.652	5.34	High	High		2.485	57.4	142.6	13	13	17.478	0	53.6661	11
FALSE	High	Master Protein	A0A347PYS7	Catalase OS=Actinosynnema pretiosum subsp. pretiosum OX=103721 GN=APASM_2540 PE=3 SV=1	0	38.1388	13.8284	8	9	8	1	781	83.57	5.87	High	High		2.474	57.6	142.4	8	8	0.679	0	16.784	8
FALSE	High	Master Protein	A0A347Q878	Methionine aminopeptidase OS=Actinosynnema pretiosum subsp. pretiosum OX=103721 GN=map PE=3 SV=1	0	12.2385	13.3333	4	4	4	1	285	30.994	5.48	High	High		2.467	57.7	142.3	4	4	1.031	0	11.1462	4
FALSE	High	Master Protein	A0A347PY65	Inosose isomerase OS=Actinosynnema pretiosum subsp. pretiosum OX=103721 GN=APASM_2328 PE=4 SV=1	0	61.896	41.018	10	13	10	1	334	37.241	5.19	High	High		2.463	57.7	142.3	10	10	4.275	0	38.6184	10
FALSE	High	Master Protein	A0A347Q2S3	Histidine kinase OS=Actinosynnema pretiosum subsp. pretiosum OX=103721 GN=APASM_3936 PE=4 SV=1	0	17.3397	5.5313	5	5	5	1	1374	146.12	5.5	High	High		2.454	57.9	142.1	5	5	0.143	0	9.42138	5
FALSE	High	Master Protein	A0A347Q9B7	Urocanate hydratase OS=Actinosynnema pretiosum subsp. pretiosum OX=103721 GN=hutU PE=3 SV=1	0	100.935	37.0438	13	18	13	1	548	58.542	5.15	High	High		2.453	57.9	142.1	14	14	3.175	0	54.3524	13
FALSE	High	Master Protein	A0A347Q223	Putative GAF sensor protein OS=Actinosynnema pretiosum subsp. pretiosum OX=103721 GN=APASM_3686 PE=4 SV=1	0	18.0492	4.65567	3	3	3	1	1031	110.124	5.33	High	High		2.45	58	142	3	3	0.114	0	9.27314	3
FALSE	High	Master Protein	A0A347QA11	GMP synthase [glutamine-hydrolyzing] OS=Actinosynnema pretiosum subsp. pretiosum OX=103721 GN=guaA PE=3 SV=1	0	39.9781	24.0848	10	11	10	1	519	55.902	5.21	High	High		2.448	58	142	10	10	1.721	0	21.4899	10
FALSE	High	Master Protein	A0A347Q8L2	Ketol-acid reductoisomerase (NADP(+)) OS=Actinosynnema pretiosum subsp. pretiosum OX=103721 GN=ilvC PE=3 SV=1	0	133.043	55.1929	18	28	18	1	337	36.328	5.11	High	High		2.438	58.2	141.8	21	21	24.119	0	86.6324	18
FALSE	High	Master Protein	A0A347PY08	Putative component of postulated heterodimer PafA-PafA OS=Actinosynnema pretiosum subsp. pretiosum OX=103721 GN=APASM_2271 PE=4 SV=1	0	95.271	39.8798	18	24	18	1	499	54.935	5.69	High	High		2.435	58.2	141.8	18	18	3.748	0	61.7947	18
FALSE	High	Master Protein	A0A347Q5X8	Putative YciO protein OS=Actinosynnema pretiosum subsp. pretiosum OX=103721 GN=APASM_5041 PE=3 SV=1	0	22.3078	31.068	4	5	4	1	206	22.648	5.63	High	High		2.425	58.4	141.6	4	4	2.594	0	17.0039	4
FALSE	High	Master Protein	A0A347PZA4	Putative cytochrome P450 hydroxylase OS=Actinosynnema pretiosum subsp. pretiosum OX=103721 GN=APASM_2717 PE=3 SV=1	0	75.0153	33.1646	11	16	11	1	395	44.143	5.24	High	High		2.406	58.7	141.3	12	12	5.31	0	48.6323	11
FALSE	High	Master Protein	A0A347PVK7	6-phospho-beta-glucosidase OS=Actinosynnema pretiosum subsp. pretiosum OX=103721 GN=APASM_1420 PE=3 SV=1	0	48.7567	36.8812	11	13	10	1	404	43.337	5.74	High	High		2.404	58.8	141.2	11	11	1.807	1	33.8936	11
FALSE	High	Master Protein	A0A347PVB6	Anthranilate phosphoribosyltransferase OS=Actinosynnema pretiosum subsp. pretiosum OX=103721 GN=trpD PE=3 SV=1	0	38.2048	23.4957	5	7	5	1	349	35.489	5.07	High	High		2.403	58.8	141.2	5	5	1.581	0	22.7372	5
FALSE	High	Master Protein	A0A347Q3K5	Putative ATP /GTP-binding protein OS=Actinosynnema pretiosum subsp. pretiosum OX=103721 GN=APASM_4218 PE=4 SV=1	0	52.344	12.5509	15	16	14	1	1474	161.282	6.05	High	High		2.387	59	141	15	15	0.585	1	32.1448	15
FALSE	High	Master Protein	A0A347PZN0	Cell division protein FtsI OS=Actinosynnema pretiosum subsp. pretiosum OX=103721 GN=APASM_2843 PE=4 SV=1	0	15.7574	8.42572	3	3	3	1	451	48.093	5.76	High	High		2.386	59.1	140.9	3	3	0.28	0	7.22231	3
FALSE	High	Master Protein	A0A347PXJ9	Aldehyde dehydrogenase OS=Actinosynnema pretiosum subsp. pretiosum OX=103721 GN=APASM_2112 PE=3 SV=1	0	34.0876	21.6814	9	9	9	1	452	48.107	5.36	High	High		2.38	59.2	140.8	9	9	0.951	0	22.4811	9
FALSE	High	Master Protein	A0A347PTM1	Cytokinin riboside 5'-monophosphate phosphoribohydrolase OS=Actinosynnema pretiosum subsp. pretiosum OX=103721 GN=APASM_0734 PE=3 SV=1	0	13.7538	18.3333	3	4	3	1	180	19.328	4.86	High	High		2.38	59.2	140.8	2	2	1.783	0	5.06207	3
FALSE	High	Master Protein	A0A347PV26	Deoxyguanosinetriphosphate triphosphohydrolase-like protein OS=Actinosynnema pretiosum subsp. pretiosum OX=103721 GN=APASM_1239 PE=3 SV=1	0	25.8678	18.5096	5	6	5	1	416	44.81	6.33	High	High		2.368	59.4	140.6	5	5	0.638	0	16.419	5
FALSE	High	Master Protein	A0A347Q6M9	Carbamoyl-phosphate synthase small chain OS=Actinosynnema pretiosum subsp. pretiosum OX=103721 GN=carA PE=3 SV=1	0	35.4577	37.027	7	9	7	1	370	39.916	5.25	High	High		2.368	59.4	140.6	6	6	2.162	0	17.4232	7
FALSE	High	Master Protein	A0A347QB02	Phosphoribosylformylglycinamidine synthase subunit PurQ OS=Actinosynnema pretiosum subsp. pretiosum OX=103721 GN=purQ PE=3 SV=1	0	41.9602	36.3229	5	8	5	1	223	23.624	4.96	High	High		2.368	59.4	140.6	5	5	3.125	0	25.8722	5
FALSE	High	Master Protein	A0A347QBE3	Uncharacterized protein OS=Actinosynnema pretiosum subsp. pretiosum OX=103721 GN=APASM_6956 PE=4 SV=1	0	12.1466	16.0839	2	3	2	1	143	15.619	5.38	High	High		2.367	59.4	140.6	2	2	1.371	0	8.46535	2
FALSE	High	Master Protein	A0A347Q866	Acetyltransferase OS=Actinosynnema pretiosum subsp. pretiosum OX=103721 GN=APASM_5829 PE=4 SV=1	0	11.5353	19.457	3	3	3	1	221	23.88	5.4	High	High		2.367	59.4	140.6	3	3	0.874	0	4.17457	3
FALSE	High	Master Protein	A0A347PVR8	Trk system potassium uptake protein TrkA OS=Actinosynnema pretiosum subsp. pretiosum OX=103721 GN=APASM_1481 PE=4 SV=1	0	17.4524	23.8532	3	3	3	1	218	23.334	4.64	High	High		2.362	59.5	140.5	3	3	0.778	0	8.94181	3
FALSE	High	Master Protein	A0A347Q5Z0	Branched-chain alpha-keto acid dehydrogenase, E1 component, beta subunit OS=Actinosynnema pretiosum subsp. pretiosum OX=103721 GN=APASM_5053 PE=4 SV=1	0	26.9976	21.3675	6	7	6	1	351	37.5	5.45	High	High		2.356	59.6	140.4	6	6	1.581	0	16.6774	6
FALSE	High	Master Protein	A0A347PUN7	ATP-dependent Clp protease ATP-binding subunit ClpX OS=Actinosynnema pretiosum subsp. pretiosum OX=103721 GN=clpX PE=3 SV=1	0	94.0569	39.9061	14	21	14	1	426	46.645	5.24	High	High		2.348	59.7	140.3	15	15	5.422	0	51.8126	14
FALSE	High	Master Protein	A0A347QAK2	Glutamate-1-semialdehyde 2,1-aminomutase OS=Actinosynnema pretiosum subsp. pretiosum OX=103721 GN=hemL PE=3 SV=1	0	46.081	30.5344	9	11	9	1	393	40.945	5.16	High	High		2.347	59.8	140.2	9	9	3.437	0	28.6216	9
FALSE	High	Master Protein	A0A347QAG0	NADH-quinone oxidoreductase subunit F OS=Actinosynnema pretiosum subsp. pretiosum OX=103721 GN=APASM_6623 PE=3 SV=1	0	23.9705	17.1694	7	7	7	1	431	46.617	6.54	High	High		2.346	59.8	140.2	6	6	1.081	0	14.1119	7
FALSE	High	Master Protein	A0A347PV72	3-oxoacyl-[acyl-carrier-protein] synthase 2 OS=Actinosynnema pretiosum subsp. pretiosum OX=103721 GN=APASM_1285 PE=3 SV=1	0	20.6998	8.27251	3	5	3	1	411	42.552	5.67	High	High		2.335	60	140	3	3	0.551	0	12.5706	3
FALSE	High	Master Protein	A0A347PS34	Aspartate-semialdehyde dehydrogenase OS=Actinosynnema pretiosum subsp. pretiosum OX=103721 GN=asd PE=3 SV=1	0	55.611	35.7746	12	14	12	1	355	37.498	5.03	High	High		2.335	60	140	11	11	4.012	0	32.3099	12
FALSE	High	Master Protein	A0A347PV30	DNA primase OS=Actinosynnema pretiosum subsp. pretiosum OX=103721 GN=dnaG PE=3 SV=1	0	23.6816	8.10811	5	5	5	1	629	69.163	6.71	High	High		2.335	60	140	5	5	0.354	0	12.1265	5
FALSE	High	Master Protein	A0A347Q9S9	Adenosine deaminase OS=Actinosynnema pretiosum subsp. pretiosum OX=103721 GN=add PE=3 SV=1	0	87.8885	49.1573	16	19	16	1	356	38.783	5.05	High	High		2.333	60	140	16	16	4.38	0	51.9918	16
FALSE	High	Master Protein	A0A347PXW8	L-cysteine:1D-myo-inositol 2-amino-2-deoxy-alpha-D-glucopyranoside ligase OS=Actinosynnema pretiosum subsp. pretiosum OX=103721 GN=mshC PE=3 SV=1	0	36.4296	20.3883	8	9	8	1	412	45.461	5.21	High	High		2.331	60	140	7	7	1.462	0	19.1335	8
FALSE	High	Master Protein	A0A347Q6V9	Aldehyde dehydrogenase OS=Actinosynnema pretiosum subsp. pretiosum OX=103721 GN=APASM_5372 PE=4 SV=1	0	44.1467	18.6667	10	10	10	1	675	71.191	5.99	High	High		2.329	60.1	139.9	10	10	0.708	0	20.2959	10
FALSE	High	Master Protein	A0A347Q3F1	Methionine aminopeptidase OS=Actinosynnema pretiosum subsp. pretiosum OX=103721 GN=map PE=3 SV=1	0	19.2371	22.0077	4	4	4	1	259	28.044	5.39	High	High		2.324	60.2	139.8	3	3	0.848	0	13.4504	4
FALSE	High	Master Protein	A0A347PX06	Universal stress protein family OS=Actinosynnema pretiosum subsp. pretiosum OX=103721 GN=APASM_1919 PE=4 SV=1	0	17.6057	36.129	4	4	4	1	155	16.313	5.5	High	High		2.323	60.2	139.8	3	3	1.783	0	8.60579	4
FALSE	High	Master Protein	A0A347Q6M8	Carbamoyl-phosphate synthase large chain OS=Actinosynnema pretiosum subsp. pretiosum OX=103721 GN=carB PE=3 SV=1	0	101.631	23.2029	19	22	19	1	1099	117.757	5.07	High	High		2.321	60.2	139.8	19	19	1.207	0	57.714	19
FALSE	High	Master Protein	A0A347Q6K4	Riboflavin biosynthesis protein RibBA OS=Actinosynnema pretiosum subsp. pretiosum OX=103721 GN=ribBA PE=3 SV=1	0	19.1194	13.4293	5	5	5	1	417	44.889	5.22	High	High		2.31	60.4	139.6	5	5	0.509	0	15.1513	5
FALSE	High	Master Protein	A0A347Q0E8	Delta-1-pyrroline-5-carboxylate dehydrogenase OS=Actinosynnema pretiosum subsp. pretiosum OX=103721 GN=APASM_3111 PE=4 SV=1	0	111.637	44.9136	17	22	17	1	521	54.55	5.2	High	High		2.307	60.5	139.5	17	17	4.298	0	65.6534	17
FALSE	High	Master Protein	A0A347PVU8	Putative dipeptidase OS=Actinosynnema pretiosum subsp. pretiosum OX=103721 GN=APASM_1511 PE=4 SV=1	0	33.0793	28.6082	8	8	8	1	388	41.528	5.12	High	High		2.304	60.5	139.5	7	7	1.637	0	16.8352	8
FALSE	High	Master Protein	A0A347Q9J3	dTDP-4-dehydrorhamnose reductase OS=Actinosynnema pretiosum subsp. pretiosum OX=103721 GN=APASM_6306 PE=3 SV=1	0	63.7339	52.3649	10	12	10	1	296	31.044	4.98	High	High		2.304	60.5	139.5	10	10	3.87	0	39.8717	10
FALSE	High	Master Protein	A0A347PUA3	Nicotinamidase OS=Actinosynnema pretiosum subsp. pretiosum OX=103721 GN=APASM_0966 PE=4 SV=1	0	16.7556	20.6349	2	3	2	1	189	19.138	4.75	High	High		2.303	60.5	139.5	2	2	1.683	0	9.23488	2
FALSE	High	Master Protein	A0A347Q2A9	Putative acyl-CoA transferase/carnitine dehydratase OS=Actinosynnema pretiosum subsp. pretiosum OX=103721 GN=APASM_3772 PE=3 SV=1	0	22.7048	12.6233	5	5	5	1	507	51.2	6.71	High	High		2.299	60.6	139.4	4	4	0.616	0	11.0419	5
FALSE	High	Master Protein	A0A347QB57	Orotate phosphoribosyltransferase OS=Actinosynnema pretiosum subsp. pretiosum OX=103721 GN=pyrE PE=3 SV=1	0	13.2929	16.4948	3	3	3	1	194	20.28	5.4	High	High		2.294	60.7	139.3	3	3	0.778	0	7.96675	3
FALSE	High	Master Protein	A0A347PSL6	Threonine dehydratase, catabolic OS=Actinosynnema pretiosum subsp. pretiosum OX=103721 GN=APASM_0379 PE=3 SV=1	0	11.5561	14.9206	3	3	3	1	315	32.948	5.35	High	High		2.29	60.8	139.2	3	3	0.438	0	8.45957	3
FALSE	High	Master Protein	A0A347PUD1	Threonine dehydrogenase and related Zn-dependent dehydrogenase OS=Actinosynnema pretiosum subsp. pretiosum OX=103721 GN=APASM_0994 PE=3 SV=1	0	75.7189	46.4589	13	14	13	1	353	36.533	5.97	High	High		2.282	60.9	139.1	13	13	4.456	0	42.5119	13
FALSE	High	Master Protein	A0A347PTQ1	L-malyl-CoA/beta-methylmalyl-CoA lyase OS=Actinosynnema pretiosum subsp. pretiosum OX=103721 GN=APASM_0764 PE=3 SV=1	0	32.9975	34.7962	7	7	7	1	319	34.484	5.57	High	High		2.28	61	139	7	7	1.448	0	17.2142	7
FALSE	High	Master Protein	A0A347Q2R0	Putative glutathione S-transferase-related transmembrane protein OS=Actinosynnema pretiosum subsp. pretiosum OX=103721 GN=APASM_3923 PE=4 SV=1	0	33.4476	33.3333	5	6	5	1	192	20.632	5.05	High	High		2.279	61	139	5	5	1.894	0	18.8083	5
FALSE	High	Master Protein	A0A347Q881	4-hydroxy-3-methylbut-2-en-1-yl diphosphate synthase (flavodoxin) OS=Actinosynnema pretiosum subsp. pretiosum OX=103721 GN=ispG PE=3 SV=1	0	20.7797	17.1429	5	6	5	1	385	40.643	5.59	High	High		2.27	61.2	138.8	5	5	0.823	0	10.2187	5
FALSE	High	Master Protein	A0A347Q8Y0	ATP synthase subunit alpha OS=Actinosynnema pretiosum subsp. pretiosum OX=103721 GN=atpA PE=3 SV=1	0	146.539	50.9124	24	31	24	1	548	58.662	5.15	High	High		2.27	61.2	138.8	24	24	5.469	0	95.4809	24
FALSE	High	Master Protein	A0A347Q9C4	Uncharacterized protein OS=Actinosynnema pretiosum subsp. pretiosum OX=103721 GN=APASM_6237 PE=4 SV=1	0	14.0445	7.12909	3	3	3	1	519	55.573	6.73	High	High		2.264	61.3	138.7	3	3	0.212	0	8.8382	3
FALSE	High	Master Protein	A0A347PRY0	Quinone oxidoreductase OS=Actinosynnema pretiosum subsp. pretiosum OX=103721 GN=APASM_0143 PE=4 SV=1	0	27.9689	18.5185	6	6	6	1	324	33.014	5.68	High	High		2.259	61.4	138.6	6	6	0.931	0	17.7219	6
FALSE	High	Master Protein	A0A347PZA1	Aminotransferase OS=Actinosynnema pretiosum subsp. pretiosum OX=103721 GN=APASM_2714 PE=3 SV=1	0	11.4222	9.54654	3	3	3	1	419	44.342	5.43	High	High		2.256	61.4	138.6	2	2	0.369	0	5.07372	3
FALSE	High	Master Protein	A0A347PZ93	Malonyl CoA-acyl carrier protein transacylase OS=Actinosynnema pretiosum subsp. pretiosum OX=103721 GN=APASM_2706 PE=4 SV=1	0	11.208	1.19664	4	5	1	1	3092	323.877	5.07	High	High		2.253	61.5	138.5	1	1	0.074	0	4.50447	4
FALSE	High	Master Protein	A0A347PVR9	Trk system potassium uptake protein TrkA OS=Actinosynnema pretiosum subsp. pretiosum OX=103721 GN=APASM_1482 PE=4 SV=1	0	8.02134	15.9091	3	3	3	1	220	23.398	5.41	High	High		2.251	61.5	138.5	3	3	0.585	0	4.48175	3
FALSE	High	Master Protein	A0A347Q284	Pentalenene synthase OS=Actinosynnema pretiosum subsp. pretiosum OX=103721 GN=APASM_3747 PE=4 SV=1	0	19.8174	20.9091	6	6	6	1	330	35.946	4.88	High	High		2.246	61.6	138.4	6	6	1.069	0	14.4953	6
FALSE	High	Master Protein	A0A347PVE1	Phospho-2-dehydro-3-deoxyheptonate aldolase OS=Actinosynnema pretiosum subsp. pretiosum OX=103721 GN=APASM_1354 PE=3 SV=1	0	111.462	44.8052	16	23	16	1	462	50.759	5.69	High	High		2.246	61.6	138.4	17	17	5.629	0	61.0865	16
FALSE	High	Master Protein	A0A1U9Y7R6	Malonyl CoA-acyl carrier protein transacylase OS=Actinosynnema pretiosum subsp. pretiosum OX=103721 GN=APASM_3227 PE=4 SV=1	0	78.2929	6.55738	22	24	19	1	4575	472.287	5.73	High	High		2.245	61.6	138.4	18	18	0.242	1	40.3595	22
FALSE	High	Master Protein	A0A347Q0Q0	Monooxygenase, FAD-binding OS=Actinosynnema pretiosum subsp. pretiosum OX=103721 GN=APASM_3213 PE=4 SV=1	0	47.9344	27.3256	11	13	11	1	516	53.882	8.79	High	High		2.244	61.7	138.3	11	11	1.297	0	34.2551	11
FALSE	High	Master Protein	A0A347Q2E7	Putative esterase OS=Actinosynnema pretiosum subsp. pretiosum OX=103721 GN=APASM_3810 PE=4 SV=1	0	13.5435	16.6667	3	3	3	1	282	30.634	5.07	High	High		2.242	61.7	138.3	3	3	0.701	0	7.58414	3
FALSE	High	Master Protein	A0A347Q818	Riboflavin biosynthesis protein OS=Actinosynnema pretiosum subsp. pretiosum OX=103721 GN=APASM_5781 PE=3 SV=1	0	18.5954	15.3584	4	5	4	1	293	31.564	5.81	High	High		2.241	61.7	138.3	4	4	0.833	0	10.8228	4
FALSE	High	Master Protein	A0A347PRS8	Fumarylacetoacetase OS=Actinosynnema pretiosum subsp. pretiosum OX=103721 GN=APASM_0091 PE=4 SV=1	0	17.6373	16.2437	4	4	4	1	394	41.787	5.14	High	High		2.241	61.7	138.3	4	4	0.585	0	10.0518	4
FALSE	High	Master Protein	A0A347Q973	Transcriptional regulator, SARP family OS=Actinosynnema pretiosum subsp. pretiosum OX=103721 GN=APASM_6186 PE=4 SV=1	0	13.8367	4.49069	3	3	3	1	913	97.918	5.5	High	High		2.24	61.7	138.3	3	3	0.12	0	7.64311	3
FALSE	High	Master Protein	A0A347PUX9	Alcohol dehydrogenase OS=Actinosynnema pretiosum subsp. pretiosum OX=103721 GN=APASM_1192 PE=4 SV=1	0	30.2933	22.6708	6	7	6	1	322	34.184	6.65	High	High		2.236	61.8	138.2	6	6	1.239	0	19.5072	6
FALSE	High	Master Protein	A0A347PXM5	Putative aminotransferase OS=Actinosynnema pretiosum subsp. pretiosum OX=103721 GN=APASM_2138 PE=3 SV=1	0	45.6566	21.6279	7	9	7	1	430	45.275	5.39	High	High		2.235	61.8	138.2	7	7	1.154	0	30.8471	7
FALSE	High	Master Protein	A0A347Q5W5	Thioredoxin reductase OS=Actinosynnema pretiosum subsp. pretiosum OX=103721 GN=APASM_5028 PE=4 SV=1	0	11.4331	23.9796	4	4	4	1	196	21.233	5.07	High	High		2.233	61.9	138.1	4	4	1.154	0	7.06095	4
FALSE	High	Master Protein	A0A347Q9T2	Thymidine phosphorylase OS=Actinosynnema pretiosum subsp. pretiosum OX=103721 GN=APASM_6395 PE=3 SV=1	0	119.098	49.7642	15	22	15	1	424	43.909	4.98	High	High		2.228	62	138	16	16	7.254	0	61.2405	15
FALSE	High	Master Protein	A0A347Q0H1	Adenosylhomocysteinase OS=Actinosynnema pretiosum subsp. pretiosum OX=103721 GN=ahcY PE=3 SV=1	0	78.6214	28.5132	12	17	12	1	491	53.493	5.34	High	High		2.218	62.1	137.9	13	13	3.262	0	49.4486	12
FALSE	High	Master Protein	A0A347QAE8	2-oxoglutarate oxidoreductase, beta subunit OS=Actinosynnema pretiosum subsp. pretiosum OX=103721 GN=APASM_6611 PE=4 SV=1	0	31.1447	32.2767	10	10	10	1	347	37.056	7.3	High	High		2.214	62.2	137.8	10	10	1.848	0	17.7227	10
FALSE	High	Master Protein	A0A347PW98	Beta-lactamase class C penicillin binding protein OS=Actinosynnema pretiosum subsp. pretiosum OX=103721 GN=APASM_1661 PE=4 SV=1	0	9.80289	10.6443	3	3	3	1	357	37.71	5.27	High	High		2.208	62.3	137.7	3	3	0.413	0	5.26663	3
FALSE	High	Master Protein	A0A347PSH4	Cysteine--tRNA ligase OS=Actinosynnema pretiosum subsp. pretiosum OX=103721 GN=cysS PE=3 SV=1	0	64.3069	34.9537	13	14	13	1	432	47.618	5.91	High	High		2.206	62.4	137.6	12	12	3.062	0	36.354	13
FALSE	High	Master Protein	A0A347PT53	Uncharacterized protein OS=Actinosynnema pretiosum subsp. pretiosum OX=103721 GN=APASM_0566 PE=3 SV=1	0	9.4378	16.3551	3	3	3	1	214	24.152	6.16	High	High		2.203	62.4	137.6	3	3	0.638	0	7.11125	3
FALSE	High	Master Protein	A0A347Q8L8	Dihydroxy-acid dehydratase OS=Actinosynnema pretiosum subsp. pretiosum OX=103721 GN=ilvD PE=3 SV=1	0	42.1964	19.3811	10	10	10	1	614	65.07	5.45	High	High		2.2	62.5	137.5	10	10	0.805	0	24.4663	10
FALSE	High	Master Protein	A0A347PSI4	Trehalose-6-phosphate phosphatase OS=Actinosynnema pretiosum subsp. pretiosum OX=103721 GN=APASM_0347 PE=4 SV=1	0	91.795	27.6722	20	25	20	1	842	91.458	5.26	High	High		2.2	62.5	137.5	22	22	2.089	0	59.3487	20
FALSE	High	Master Protein	A0A347QAD7	Glucose-1-phosphate thymidylyltransferase OS=Actinosynnema pretiosum subsp. pretiosum OX=103721 GN=APASM_6600 PE=3 SV=1	0	25.0234	20.5479	5	6	5	1	292	31.625	5.27	High	High		2.191	62.7	137.3	5	5	1.254	0	11.2204	5
FALSE	High	Master Protein	A0A347PSC8	Hypoxanthine phosphoribosyltransferase OS=Actinosynnema pretiosum subsp. pretiosum OX=103721 GN=APASM_0291 PE=3 SV=1	0	63.5789	70.3297	10	15	10	1	182	19.908	4.81	High	High		2.191	62.7	137.3	12	12	22.101	0	29.7635	10
FALSE	High	Master Protein	A0A347Q8M6	Aspartyl/glutamyl-tRNA(Asn/Gln) amidotransferase subunit B OS=Actinosynnema pretiosum subsp. pretiosum OX=103721 GN=gatB PE=3 SV=1	0	71.3735	35.5289	16	19	16	1	501	54.075	5.19	High	High		2.187	62.8	137.2	15	15	2.49	0	41.489	16
FALSE	High	Master Protein	A0A347PSX1	Phosphoserine aminotransferase OS=Actinosynnema pretiosum subsp. pretiosum OX=103721 GN=serC PE=3 SV=1	0	30.5036	17.2414	4	6	4	1	377	40.181	5.01	High	High		2.186	62.8	137.2	4	4	0.833	0	22.0829	4
FALSE	High	Master Protein	A0A347PTG1	Uncharacterized protein OS=Actinosynnema pretiosum subsp. pretiosum OX=103721 GN=APASM_0674 PE=4 SV=1	0	30.2098	21.1165	8	8	8	1	412	44.894	6.28	High	High		2.18	62.9	137.1	8	8	0.887	0	12.6208	8
FALSE	High	Master Protein	A0A347QAP0	Short chain dehydrogenase OS=Actinosynnema pretiosum subsp. pretiosum OX=103721 GN=APASM_6703 PE=4 SV=1	0	15.9408	14.8148	3	3	3	1	243	25.529	5.62	High	High		2.18	62.9	137.1	3	3	0.638	0	10.5291	3
FALSE	High	Master Protein	A0A347PSE1	Pantothenate synthetase OS=Actinosynnema pretiosum subsp. pretiosum OX=103721 GN=panC PE=3 SV=1	0	12.9159	10.473	2	3	2	1	296	31.535	5.69	High	High		2.18	62.9	137.1	2	2	0.501	0	9.64785	2
FALSE	High	Master Protein	A0A347Q7Z1	Ribosomal protein S12 methylthiotransferase RimO OS=Actinosynnema pretiosum subsp. pretiosum OX=103721 GN=rimO PE=3 SV=1	0	13.2461	8.742	4	4	4	1	469	50.562	4.74	High	High		2.179	62.9	137.1	4	4	0.346	0	4.91017	4
FALSE	High	Master Protein	A0A347PZ46	Quinone oxidoreductase OS=Actinosynnema pretiosum subsp. pretiosum OX=103721 GN=APASM_2659 PE=4 SV=1	0	15.6774	13.6646	4	4	4	1	322	33.537	5.27	High	High		2.171	63.1	136.9	3	3	0.585	0	9.47998	4
FALSE	High	Master Protein	A0A347Q975	Sensory box/GGDEF family protein OS=Actinosynnema pretiosum subsp. pretiosum OX=103721 GN=APASM_6188 PE=4 SV=1	0	14.5062	5.69801	4	5	4	1	702	74.224	4.96	High	High		2.163	63.2	136.8	4	4	0.292	0	11.4134	4
FALSE	High	Master Protein	A0A347QAV9	UPF0678 fatty acid-binding protein-like protein APASM_6772 OS=Actinosynnema pretiosum subsp. pretiosum OX=103721 GN=APASM_6772 PE=3 SV=1	0	12.4593	14	2	3	2	1	250	27.367	6.8	High	High		2.16	63.3	136.7	2	2	0.701	0	7.88642	2
FALSE	High	Master Protein	A0A347PTA3	Ribose-phosphate pyrophosphokinase OS=Actinosynnema pretiosum subsp. pretiosum OX=103721 GN=prs PE=3 SV=1	0	38.4381	25.6098	8	9	8	1	328	36.051	6.62	High	High		2.16	63.3	136.7	8	8	1.565	0	25.4387	8
FALSE	High	Master Protein	A0A347Q605	Octaprenyl diphosphate synthase OS=Actinosynnema pretiosum subsp. pretiosum OX=103721 GN=APASM_5068 PE=3 SV=1	0	15.2214	10.6936	4	4	4	1	346	36.113	5.71	High	High		2.158	63.3	136.7	3	3	0.668	0	11.9974	4
FALSE	High	Master Protein	A0A347QAG2	NADH-quinone oxidoreductase subunit D OS=Actinosynnema pretiosum subsp. pretiosum OX=103721 GN=nuoD PE=3 SV=1	0	11.483	10.9731	4	4	4	1	483	52.306	5.26	High	High		2.158	63.3	136.7	4	4	0.445	0	6.72076	4
FALSE	High	Master Protein	A0A347PVR3	Inositol-1-monophosphatase OS=Actinosynnema pretiosum subsp. pretiosum OX=103721 GN=APASM_1476 PE=3 SV=1	0	15.7902	18.797	4	4	4	1	266	27.825	4.91	High	High		2.157	63.3	136.7	4	4	0.931	0	7.50161	4
FALSE	High	Master Protein	A0A347Q9V7	Tryptophan--tRNA ligase OS=Actinosynnema pretiosum subsp. pretiosum OX=103721 GN=trpS PE=3 SV=1	0	28.9015	20.649	6	6	6	1	339	37.098	6.62	High	High		2.156	63.4	136.6	6	6	1.069	0	19.123	6
FALSE	High	Master Protein	A0A347PXK3	Uncharacterized protein OS=Actinosynnema pretiosum subsp. pretiosum OX=103721 GN=APASM_2116 PE=4 SV=1	0.000970874	5.78577	35.8025	3	3	3	1	162	17.683	5.72	High	High		2.155	63.4	136.6	3	3	2.162	0	1.72787	3
FALSE	High	Master Protein	A0A347PU66	Helicase, C-terminal:Type III restriction enzyme, res subunit:DEAD/DEAH box helicase, N-terminal OS=Actinosynnema pretiosum subsp. pretiosum OX=103721 GN=APASM_0929 PE=4 SV=1	0	53.5406	7.13967	15	16	15	1	2241	248.5	6.51	High	High		2.154	63.4	136.6	14	14	0.292	0	32.0214	15
FALSE	High	Master Protein	A0A347Q440	Molybdate metabolism regulator OS=Actinosynnema pretiosum subsp. pretiosum OX=103721 GN=APASM_4403 PE=4 SV=1	0	23.2557	6.89655	5	5	5	1	1044	113.182	5.96	High	High		2.153	63.4	136.6	5	5	0.201	0	13.7761	5
FALSE	High	Master Protein	A0A347PVH9	Vitamin B12-dependent ribonucleotide reductase OS=Actinosynnema pretiosum subsp. pretiosum OX=103721 GN=APASM_1392 PE=3 SV=1	0	17.938	8.5443	8	8	8	1	948	102.606	5.69	High	High		2.152	63.5	136.5	8	8	0.407	0	10.4969	8
FALSE	High	Master Protein	A0A347Q0E6	Adenosylmethionine-8-amino-7-oxononanoate aminotransferase OS=Actinosynnema pretiosum subsp. pretiosum OX=103721 GN=APASM_3109 PE=3 SV=1	0	48.3826	33.4096	12	13	12	1	437	45.485	6.83	High	High		2.15	63.5	136.5	11	11	2.03	0	28.8841	12
FALSE	High	Master Protein	A0A347QBK0	Leucine--tRNA ligase OS=Actinosynnema pretiosum subsp. pretiosum OX=103721 GN=leuS PE=3 SV=1	0	59.8663	18.6296	17	18	17	1	934	104.201	5.43	High	High		2.147	63.6	136.4	15	15	1.154	0	39.6888	17
FALSE	High	Master Protein	A0A347PYQ0	Putative cytochrome P450 hydroxylase OS=Actinosynnema pretiosum subsp. pretiosum OX=103721 GN=APASM_2513 PE=3 SV=1	0	13.9205	14.9864	4	4	4	1	367	39.174	5.52	High	High		2.146	63.6	136.4	4	4	0.551	0	9.97411	4
FALSE	High	Master Protein	A0A347Q8H2	Uracil-DNA glycosylase OS=Actinosynnema pretiosum subsp. pretiosum OX=103721 GN=ung PE=3 SV=1	0	11.0268	9.82143	2	3	2	1	224	24.354	6.95	High	High		2.146	63.6	136.4	2	2	0.778	0	6.22822	2
FALSE	High	Master Protein	A0A347Q7A5	Uncharacterized protein OS=Actinosynnema pretiosum subsp. pretiosum OX=103721 GN=APASM_5518 PE=4 SV=1	0	76.8954	21.8452	14	15	14	1	943	102.554	4.91	High	High		2.145	63.6	136.4	13	13	0.896	0	42.0081	14
FALSE	High	Master Protein	A0A347Q5T8	5-nucleotidase SurE OS=Actinosynnema pretiosum subsp. pretiosum OX=103721 GN=APASM_5001 PE=3 SV=1	0	13.6379	11.5226	2	3	2	1	243	24.949	4.78	High	High		2.144	63.6	136.4	2	2	0.638	0	8.35409	2
FALSE	High	Master Protein	A0A347PYJ1	Glycolate dehydrogenase OS=Actinosynnema pretiosum subsp. pretiosum OX=103721 GN=APASM_2454 PE=4 SV=1	0	21.821	16.4835	4	5	4	1	455	46.879	5.22	High	High		2.142	63.7	136.3	4	4	0.65	0	10.0989	4
FALSE	High	Master Protein	A0A347PST7	Putative oxidoreductase OS=Actinosynnema pretiosum subsp. pretiosum OX=103721 GN=APASM_0450 PE=4 SV=1	0	25.7503	27.4096	8	8	8	1	332	35.583	5.19	High	High		2.141	63.7	136.3	8	8	2.162	0	13.7783	8
FALSE	High	Master Protein	A0A347PV62	FAD-dependent NAD(P) oxidoreductase OS=Actinosynnema pretiosum subsp. pretiosum OX=103721 GN=APASM_1275 PE=4 SV=1	0	55.564	25.0545	8	8	8	1	459	47.314	5.53	High	High		2.141	63.7	136.3	8	8	0.848	0	31.0489	8
FALSE	High	Master Protein	A0A347PVF0	Uncharacterized protein OS=Actinosynnema pretiosum subsp. pretiosum OX=103721 GN=APASM_1363 PE=4 SV=1	0	85.912	30.9783	15	21	15	1	552	60.65	5.24	High	High		2.138	63.7	136.3	15	15	2.831	0	54.4093	15
FALSE	High	Master Protein	A0A347Q7Q3	Imidazole glycerol phosphate synthase subunit HisH OS=Actinosynnema pretiosum subsp. pretiosum OX=103721 GN=hisH PE=3 SV=1	0	28.5881	43.8095	5	5	5	1	210	22.515	5.97	High	High		2.135	63.8	136.2	5	5	1.848	0	13.3374	5
FALSE	High	Master Protein	A0A347PVA0	Branched-chain-amino-acid aminotransferase OS=Actinosynnema pretiosum subsp. pretiosum OX=103721 GN=APASM_1313 PE=3 SV=1	0	27.933	23.7057	6	7	6	1	367	39.543	5.34	High	High		2.135	63.8	136.2	6	5	1.448	0	17.2088	6
FALSE	High	Master Protein	A0A347Q3J3	Uncharacterized protein OS=Actinosynnema pretiosum subsp. pretiosum OX=103721 GN=APASM_4206 PE=4 SV=1	0	31.9237	22.5296	4	5	4	1	253	27.142	5.68	High	High		2.135	63.8	136.2	4	4	1.276	0	18.4007	4
FALSE	High	Master Protein	A0A347Q7P3	Tryptophan synthase alpha chain OS=Actinosynnema pretiosum subsp. pretiosum OX=103721 GN=trpA PE=3 SV=1	0	13.587	12.6437	3	3	3	1	261	26.441	4.67	High	High		2.135	63.8	136.2	3	3	0.701	0	8.03784	3
FALSE	High	Master Protein	A0A1U9Y7S2	Malonyl CoA-acyl carrier protein transacylase OS=Actinosynnema pretiosum subsp. pretiosum OX=103721 GN=APASM_3209 PE=4 SV=1	0	63.1298	11.2085	12	13	12	1	1597	165.249	5.39	High	High		2.131	63.9	136.1	12	12	0.395	0	34.6805	12
FALSE	High	Master Protein	A0A347PWF2	Histidine--tRNA ligase OS=Actinosynnema pretiosum subsp. pretiosum OX=103721 GN=hisS PE=3 SV=1	0	21.5133	15.4394	6	6	6	1	421	45.236	5.59	High	High		2.131	63.9	136.1	6	6	0.562	0	13.5463	6
FALSE	High	Master Protein	A0A347Q7L5	Uncharacterized protein OS=Actinosynnema pretiosum subsp. pretiosum OX=103721 GN=APASM_5628 PE=4 SV=1	0	15.5339	10.1604	4	4	4	1	374	39.003	7.42	High	High		2.129	63.9	136.1	4	4	0.445	0	9.36736	4
FALSE	High	Master Protein	A0A347PT85	Ribosomal RNA small subunit methyltransferase I OS=Actinosynnema pretiosum subsp. pretiosum OX=103721 GN=rsmI PE=3 SV=1	0	14.1635	15.3025	4	4	4	1	281	29.317	5.3	High	High		2.126	64	136	4	4	0.624	0	8.01779	4
FALSE	High	Master Protein	A0A347Q6H6	OpcA, an allosteric effector of glucose-6-phosphate dehydrogenase, actinobacterial OS=Actinosynnema pretiosum subsp. pretiosum OX=103721 GN=APASM_5239 PE=4 SV=1	0	44.9085	31.1346	10	10	10	1	379	39.886	6.4	High	High		2.125	64	136	10	10	2.594	0	29.9182	10
FALSE	High	Master Protein	A0A347PUV8	Threonine synthase OS=Actinosynnema pretiosum subsp. pretiosum OX=103721 GN=APASM_1171 PE=4 SV=1	0	59.6322	38.5027	9	11	9	1	374	39.515	5.31	High	High		2.124	64	136	9	9	1.848	0	33.0593	9
FALSE	High	Master Protein	A0A347PVW9	Butyryl-CoA dehydrogenase OS=Actinosynnema pretiosum subsp. pretiosum OX=103721 GN=APASM_1532 PE=3 SV=1	0	13.3397	10.7969	3	4	3	1	389	43.252	5.47	High	High		2.122	64.1	135.9	3	3	0.425	0	6.51294	3
FALSE	High	Master Protein	A0A347Q415	Helicase, C-terminal:DEAD/DEAH box helicase, N-terminal OS=Actinosynnema pretiosum subsp. pretiosum OX=103721 GN=APASM_4378 PE=4 SV=1	0	170.569	44.1205	39	47	39	1	1029	112.992	5.83	High	High		2.122	64.1	135.9	40	40	3.859	0	111.214	39
FALSE	High	Master Protein	A0A347Q203	Lysine 2,3-aminomutase OS=Actinosynnema pretiosum subsp. pretiosum OX=103721 GN=APASM_3666 PE=4 SV=1	0	16.0399	10.6754	4	4	4	1	459	52.23	6.7	High	High		2.12	64.1	135.9	4	4	0.374	0	9.83005	4
FALSE	High	Master Protein	A0A347Q622	Alpha/beta hydrolase fold OS=Actinosynnema pretiosum subsp. pretiosum OX=103721 GN=APASM_5085 PE=4 SV=1	0	17.9387	11.336	3	3	3	1	247	25.398	5.07	High	High		2.116	64.2	135.8	3	3	1.683	0	10.2284	3
FALSE	High	Master Protein	A0A347PW86	Uncharacterized protein OS=Actinosynnema pretiosum subsp. pretiosum OX=103721 GN=APASM_1649 PE=4 SV=1	0	30.4844	38.0952	6	7	6	1	189	21.285	5.62	High	High		2.116	64.2	135.8	6	6	4.012	0	18.2972	6
FALSE	High	Master Protein	A0A347QBL5	Aromatic-amino-acid aminotransferase OS=Actinosynnema pretiosum subsp. pretiosum OX=103721 GN=APASM_7028 PE=4 SV=1	0	25.4209	15.9817	6	7	6	1	438	47.247	6.54	High	High		2.116	64.2	135.8	6	6	1.239	0	14.6259	6
FALSE	High	Master Protein	A0A347PRR7	Uncharacterized protein OS=Actinosynnema pretiosum subsp. pretiosum OX=103721 GN=APASM_0080 PE=4 SV=1	0	45.2419	39.172	9	11	9	1	314	33.363	5.48	High	High		2.114	64.2	135.8	9	9	3.437	0	23.6525	9
FALSE	High	Master Protein	A0A347PSS5	NADP-dependent malic enzyme OS=Actinosynnema pretiosum subsp. pretiosum OX=103721 GN=APASM_0438 PE=3 SV=1	0	49.4241	34.0471	11	13	11	1	467	48.93	5.14	High	High		2.114	64.2	135.8	10	10	2.481	0	24.4704	11
FALSE	High	Master Protein	A0A347PUX0	Elongation factor 4 OS=Actinosynnema pretiosum subsp. pretiosum OX=103721 GN=lepA PE=3 SV=1	0	50.965	27.0799	11	13	11	1	613	68.021	5.45	High	High		2.113	64.3	135.7	11	11	1.548	0	21.2718	11
FALSE	High	Master Protein	A0A347Q6G3	Uncharacterized protein OS=Actinosynnema pretiosum subsp. pretiosum OX=103721 GN=APASM_5226 PE=4 SV=1	0	84.7932	37.8026	15	18	15	1	537	59.067	5.57	High	High		2.11	64.3	135.7	15	15	2.511	0	53.3286	15
FALSE	High	Master Protein	A0A347PTS9	Sulfur carrier protein adenylyltransferase ThiF OS=Actinosynnema pretiosum subsp. pretiosum OX=103721 GN=APASM_0792 PE=4 SV=1	0	63.2427	38.4615	13	15	13	1	390	42.026	5.02	High	High		2.109	64.3	135.7	13	13	3.806	0	39.2621	13
FALSE	High	Master Protein	A0A347Q889	Spermidine/putrescine import ATP-binding protein PotA OS=Actinosynnema pretiosum subsp. pretiosum OX=103721 GN=potA PE=3 SV=1	0	8.9596	10.4439	3	3	3	1	383	41.944	5.52	High	High		2.107	64.4	135.6	3	3	0.389	0	5.12796	3
FALSE	High	Master Protein	A0A347PTB3	Transcription-repair-coupling factor OS=Actinosynnema pretiosum subsp. pretiosum OX=103721 GN=mfd PE=3 SV=1	0	82.9617	20.4718	21	21	21	1	1187	128.906	5.82	High	High		2.107	64.4	135.6	19	20	0.859	0	49.142	21
FALSE	High	Master Protein	A0A347PVV2	Hemoprotein HemQ, essential component of heme biosynthetic pathway in Gram-positive bacteria OS=Actinosynnema pretiosum subsp. pretiosum OX=103721 GN=APASM_1515 PE=4 SV=1	0	32.3894	30.6034	5	7	5	1	232	26.366	5.47	High	High		2.104	64.4	135.6	5	5	1.512	0	23.1336	5
FALSE	High	Master Protein	A0A347PVP7	Putative transferase OS=Actinosynnema pretiosum subsp. pretiosum OX=103721 GN=APASM_1460 PE=3 SV=1	0	24.3127	13.4538	6	6	6	1	498	53.787	4.92	High	High		2.104	64.4	135.6	6	6	0.54	0	13.9565	6
FALSE	High	Master Protein	A0A347PWG0	Methylcrotonyl-CoA carboxylase biotin-containing subunit OS=Actinosynnema pretiosum subsp. pretiosum OX=103721 GN=APASM_1723 PE=4 SV=1	0	9.98707	7.07965	4	4	3	1	678	71.474	6	High	High		2.101	64.5	135.5	3	3	0.239	0	4.5118	4
FALSE	High	Master Protein	A0A347PSE5	Lysine--tRNA ligase OS=Actinosynnema pretiosum subsp. pretiosum OX=103721 GN=lysS PE=3 SV=1	0	60.2307	29.8211	15	17	15	1	503	55.944	5.19	High	High		2.101	64.5	135.5	15	15	2.857	0	42.3874	15
FALSE	High	Master Protein	A0A347PVR1	RNA polymerase sigma factor SigA OS=Actinosynnema pretiosum subsp. pretiosum OX=103721 GN=sigA PE=3 SV=1	0	38.4881	17.6471	6	7	6	1	408	45.708	5.03	High	High		2.098	64.6	135.4	7	7	1.239	0	21.5121	6
FALSE	High	Master Protein	A0A347PXP3	Glutamate--cysteine ligase EgtA OS=Actinosynnema pretiosum subsp. pretiosum OX=103721 GN=egtA PE=3 SV=1	0	15.2877	13.2353	5	5	5	1	408	43.677	6.48	High	High		2.098	64.6	135.4	5	5	0.65	0	12.8344	5
FALSE	High	Master Protein	A0A347QA75	Adenylate kinase OS=Actinosynnema pretiosum subsp. pretiosum OX=103721 GN=adk PE=3 SV=1	0	15.0462	17.4863	3	4	3	1	183	19.979	4.87	High	High		2.097	64.6	135.4	3	3	1.783	0	7.64554	3
FALSE	High	Master Protein	A0A347PZ98	Non-ribosomal peptide synthetase OS=Actinosynnema pretiosum subsp. pretiosum OX=103721 GN=APASM_2711 PE=4 SV=1	0	26.611	18.2857	9	9	9	1	525	56.637	5.27	High	High		2.096	64.6	135.4	9	9	0.951	0	21.4776	9
FALSE	High	Master Protein	A0A347Q9A2	ABC transporter, ATP-binding component OS=Actinosynnema pretiosum subsp. pretiosum OX=103721 GN=APASM_6215 PE=4 SV=1	0	41.6095	18.8596	6	6	6	1	456	48.265	6.16	High	High		2.096	64.6	135.4	5	5	1.254	0	21.2045	6
FALSE	High	Master Protein	A0A1U9Y7Q4	Malonyl CoA-acyl carrier protein transacylase OS=Actinosynnema pretiosum subsp. pretiosum OX=103721 GN=APASM_3210 PE=4 SV=1	0	90.906	9.19437	21	25	19	1	3339	340.681	5.97	High	High		2.094	64.7	135.3	17	17	0.42	0	57.102	21
FALSE	High	Master Protein	A0A347Q8S9	Uncharacterized protein OS=Actinosynnema pretiosum subsp. pretiosum OX=103721 GN=APASM_6042 PE=4 SV=1	0	13.4657	12.2283	3	3	3	1	368	38.493	5.8	High	High		2.093	64.7	135.3	3	3	0.35	0	10.1209	3
FALSE	High	Master Protein	A0A347QA40	Glutamine--fructose-6-phosphate aminotransferase [isomerizing] OS=Actinosynnema pretiosum subsp. pretiosum OX=103721 GN=glmS PE=3 SV=1	0	78.1937	24.4698	12	15	12	1	613	65.516	5.38	High	High		2.093	64.7	135.3	12	12	1.683	0	41.5095	12
FALSE	High	Master Protein	A0A347PW87	ATP/GTP-binding protein OS=Actinosynnema pretiosum subsp. pretiosum OX=103721 GN=APASM_1650 PE=4 SV=1	0	71.0877	33.2068	17	20	17	1	527	58.938	5.05	High	High		2.092	64.7	135.3	17	17	3.417	0	44.3495	17
FALSE	High	Master Protein	A0A347Q8K2	Glutamate--tRNA ligase OS=Actinosynnema pretiosum subsp. pretiosum OX=103721 GN=gltX PE=3 SV=1	0	44.36	28.8306	12	13	12	1	496	54.679	5.2	High	High		2.09	64.7	135.3	12	12	1.477	0	26.8344	12
FALSE	High	Master Protein	A0A347Q9D0	Sensory box protein OS=Actinosynnema pretiosum subsp. pretiosum OX=103721 GN=APASM_6243 PE=4 SV=1	0	37.4796	10.4323	9	9	8	1	1064	115.981	5.59	High	High		2.088	64.8	135.2	9	9	0.397	1	18.4198	9
FALSE	High	Master Protein	A0A347PZ22	NADPH:quinone oxidoreductase 2 OS=Actinosynnema pretiosum subsp. pretiosum OX=103721 GN=APASM_2635 PE=4 SV=1	0	15.4716	20.4301	5	5	5	1	279	28.532	4.97	High	High		2.088	64.8	135.2	5	5	1.054	0	9.50588	5
FALSE	High	Master Protein	A0A347PXM6	Methylmalonate-semialdehyde dehydrogenase OS=Actinosynnema pretiosum subsp. pretiosum OX=103721 GN=APASM_2139 PE=4 SV=1	0	16.4536	8.577	4	4	4	1	513	53.939	5.68	High	High		2.087	64.8	135.2	4	4	0.374	0	8.25637	4
FALSE	High	Master Protein	A0A347PYW4	Uncharacterized protein OS=Actinosynnema pretiosum subsp. pretiosum OX=103721 GN=APASM_2577 PE=4 SV=1	0	43.0981	47.2727	4	6	4	1	165	17.868	4.59	High	High		2.087	64.8	135.2	4	4	3.642	0	24.3296	4
FALSE	High	Master Protein	A0A347Q793	Acetylornithine aminotransferase OS=Actinosynnema pretiosum subsp. pretiosum OX=103721 GN=argD PE=3 SV=1	0	33.3217	21.447	6	7	6	1	387	39.788	5.48	High	High		2.086	64.8	135.2	6	6	1.336	0	21.0244	6
FALSE	High	Master Protein	A0A347PXQ4	Aconitate hydratase OS=Actinosynnema pretiosum subsp. pretiosum OX=103721 GN=APASM_2167 PE=4 SV=1	0	180.706	41.9424	29	40	29	1	937	99.93	5.01	High	High		2.086	64.8	135.2	29	29	5.026	0	115.788	29
FALSE	High	Master Protein	A0A347Q6Z2	Glycine dehydrogenase (decarboxylating) OS=Actinosynnema pretiosum subsp. pretiosum OX=103721 GN=gcvP PE=3 SV=1	0	45.0923	11.6424	9	9	9	1	962	102.038	5.53	High	High		2.083	64.9	135.1	8	8	0.554	0	21.821	9
FALSE	High	Master Protein	A0A347Q8K6	(R)-citramalate synthase OS=Actinosynnema pretiosum subsp. pretiosum OX=103721 GN=APASM_5969 PE=3 SV=1	0	22.5856	10.987	5	6	5	1	537	56.545	5.3	High	High		2.082	64.9	135.1	5	5	0.52	0	8.45071	5
FALSE	High	Master Protein	A0A347QB31	Adenylosuccinate synthetase OS=Actinosynnema pretiosum subsp. pretiosum OX=103721 GN=purA PE=3 SV=1	0	81.356	36.3636	15	20	15	1	429	46.046	5.73	High	High		2.081	64.9	135.1	16	16	4.878	0	52.0348	15
FALSE	High	Master Protein	A0A347Q9P4	Glycerol kinase OS=Actinosynnema pretiosum subsp. pretiosum OX=103721 GN=glpK PE=3 SV=1	0	34.644	15.873	6	8	6	1	504	54.788	4.97	High	High		2.08	64.9	135.1	6	6	0.978	0	17.868	6
FALSE	High	Master Protein	A0A347PST5	Putative serine/threonine phosphatase OS=Actinosynnema pretiosum subsp. pretiosum OX=103721 GN=APASM_0448 PE=4 SV=1	0	11.4391	9.41176	2	3	2	1	255	27.559	4.74	High	High		2.077	65	135	2	2	0.701	0	4.63575	2
FALSE	High	Master Protein	A0A347PZF6	Enolase OS=Actinosynnema pretiosum subsp. pretiosum OX=103721 GN=eno PE=3 SV=1	0	117.284	54.6948	16	24	15	1	426	45.058	5.05	High	High		2.075	65	135	17	17	8.12	0	69.4252	16
FALSE	High	Master Protein	A0A347PV87	Putative monooxygenase OS=Actinosynnema pretiosum subsp. pretiosum OX=103721 GN=APASM_1300 PE=4 SV=1	0	45.0729	27.9743	7	9	7	1	311	33.83	5.26	High	High		2.075	65	135	7	7	1.683	0	28.5446	7
FALSE	High	Master Protein	A0A347PRX4	O-antigen/lipopolysaccharide transport ATP-binding protein ABC transporter RfbE OS=Actinosynnema pretiosum subsp. pretiosum OX=103721 GN=APASM_0137 PE=4 SV=1	0	17.0187	23.6162	5	5	5	1	271	29.497	6.58	High	High		2.072	65.1	134.9	5	5	0.968	0	8.49864	5
FALSE	High	Master Protein	A0A347QAE7	2-oxoglutarate oxidoreductase, alpha subunit OS=Actinosynnema pretiosum subsp. pretiosum OX=103721 GN=APASM_6610 PE=4 SV=1	0	24.0675	12.4402	6	6	6	1	627	66.498	5.6	High	High		2.071	65.1	134.9	6	6	0.638	0	11.5264	6
FALSE	High	Master Protein	A0A347Q2A0	Putative oxidoreductase OS=Actinosynnema pretiosum subsp. pretiosum OX=103721 GN=APASM_3763 PE=4 SV=1	0	35.5396	26.0736	8	8	8	1	326	35.864	5.83	High	High		2.069	65.2	134.8	8	8	1.404	0	20.2034	8
FALSE	High	Master Protein	A0A347Q0K8	2-amino-3,7-dideoxy-D-threo-hept-6-ulosonate synthase OS=Actinosynnema pretiosum subsp. pretiosum OX=103721 GN=APASM_3171 PE=4 SV=1	0	43.9232	36.3985	6	8	6	1	261	26.911	6.52	High	High		2.068	65.2	134.8	6	6	1.929	0	22.1536	6
FALSE	High	Master Protein	A0A347QA99	Elongation factor G OS=Actinosynnema pretiosum subsp. pretiosum OX=103721 GN=fusA PE=3 SV=1	0	311.175	57.8571	28	60	28	1	700	77.194	5.08	High	High		2.064	65.3	134.7	32	32	19.691	0	181.746	28
FALSE	High	Master Protein	A0A347Q607	1-deoxy-D-xylulose-5-phosphate synthase OS=Actinosynnema pretiosum subsp. pretiosum OX=103721 GN=dxs PE=3 SV=1	0	35.6277	20.712	10	11	9	1	618	64.108	6.28	High	High		2.063	65.3	134.7	9	9	1.102	0	21.3399	10
FALSE	High	Master Protein	A0A347PV82	Alkyl hydroperoxide reductase subunit C-like protein OS=Actinosynnema pretiosum subsp. pretiosum OX=103721 GN=APASM_1295 PE=4 SV=1	0	21.3131	38.1579	5	6	5	1	152	16.481	5.12	High	High		2.063	65.3	134.7	5	5	2.981	0	12.9828	5
FALSE	High	Master Protein	A0A347Q9D3	dTDP-4-dehydrorhamnose 3,5-epimerase OS=Actinosynnema pretiosum subsp. pretiosum OX=103721 GN=APASM_6246 PE=4 SV=1	0	9.46646	14.9254	2	3	2	1	201	22.312	5.43	High	High		2.062	65.3	134.7	2	2	0.701	0	5.35917	2
FALSE	High	Master Protein	A0A347Q920	Putative glutathione S-transferase-related transmembrane protein OS=Actinosynnema pretiosum subsp. pretiosum OX=103721 GN=APASM_6133 PE=4 SV=1	0	63.1329	47.3118	8	15	8	1	186	20.237	5.41	High	High		2.061	65.3	134.7	10	10	13.678	0	42.0027	8
FALSE	High	Master Protein	A0A347Q2B8	Xylose isomerase domain protein TIM barrel OS=Actinosynnema pretiosum subsp. pretiosum OX=103721 GN=APASM_3781 PE=4 SV=1	0.000970874	6.06806	17.2414	3	3	3	1	290	29.954	5.12	High	High		2.061	65.3	134.7	2	3	0.701	0	1.80617	3
FALSE	High	Master Protein	A0A347PW85	Uncharacterized protein OS=Actinosynnema pretiosum subsp. pretiosum OX=103721 GN=APASM_1648 PE=4 SV=1	0	119.635	68.8474	20	26	20	1	321	35.607	6.14	High	High		2.058	65.4	134.6	19	20	14.505	0	76.2251	20
FALSE	High	Master Protein	A0A347PY43	Acetyl-coenzyme A synthetase OS=Actinosynnema pretiosum subsp. pretiosum OX=103721 GN=APASM_2306 PE=4 SV=1	0	17.4816	11.8919	4	4	4	1	555	61.152	5.41	High	High		2.056	65.4	134.6	3	3	0.374	0	8.26165	4
FALSE	High	Master Protein	A0A347PRP9	Organic hydroperoxide resistance protein OS=Actinosynnema pretiosum subsp. pretiosum OX=103721 GN=APASM_0062 PE=4 SV=1	0	25.7815	46.8085	3	5	3	1	141	14.43	5.17	High	High		2.054	65.5	134.5	3	3	5.31	0	14.5201	3
FALSE	High	Master Protein	A0A347Q7A0	Soluble pyridine nucleotide transhydrogenase OS=Actinosynnema pretiosum subsp. pretiosum OX=103721 GN=APASM_5513 PE=4 SV=1	0	38.3488	20.5945	10	11	10	1	471	50.169	5.6	High	High		2.054	65.5	134.5	11	11	1.873	0	18.5352	10
FALSE	High	Master Protein	A0A347Q839	Proline--tRNA ligase OS=Actinosynnema pretiosum subsp. pretiosum OX=103721 GN=proS PE=3 SV=1	0	132.647	48.3649	23	29	23	1	581	63.045	5.26	High	High		2.053	65.5	134.5	24	24	6.128	0	86.3519	23
FALSE	High	Master Protein	A0A347Q7Y5	Transcriptional regulator, TetR family OS=Actinosynnema pretiosum subsp. pretiosum OX=103721 GN=APASM_5748 PE=4 SV=1	0.000970874	5.55552	28.2407	3	3	3	1	216	22.873	5.48	High	High		2.053	65.5	134.5	2	2	0.701	0	2.73864	3
FALSE	High	Master Protein	A0A347QA97	30S ribosomal protein S10 OS=Actinosynnema pretiosum subsp. pretiosum OX=103721 GN=rpsJ PE=3 SV=1	0	15.5434	20.7921	2	4	2	1	101	11.495	9.58	High	High		2.052	65.5	134.5	2	2	2.162	0	10.7235	2
FALSE	High	Master Protein	A0A347QA98	Elongation factor Tu OS=Actinosynnema pretiosum subsp. pretiosum OX=103721 GN=tuf PE=3 SV=1	0	297.269	70.0252	27	64	27	1	397	43.89	5.39	High	High		2.049	65.6	134.4	36	36	271.134	0	188.217	27
FALSE	High	Master Protein	A0A347PXX8	Methionine synthase OS=Actinosynnema pretiosum subsp. pretiosum OX=103721 GN=APASM_2241 PE=4 SV=1	0	63.9584	17.5559	17	18	17	1	1162	126.548	5.29	High	High		2.049	65.6	134.4	16	16	0.794	0	34.2766	17
FALSE	High	Master Protein	A0A347Q7C2	UvrABC system protein A OS=Actinosynnema pretiosum subsp. pretiosum OX=103721 GN=uvrA PE=3 SV=1	0	11.0119	6.79321	6	6	6	1	1001	109.617	7.56	High	High		2.046	65.7	134.3	6	6	0.259	0	5.35181	6
FALSE	High	Master Protein	A0A347Q5B0	Chaperone protein DnaK OS=Actinosynnema pretiosum subsp. pretiosum OX=103721 GN=APASM_4823 PE=3 SV=1	0	7.34274	3.81679	3	3	3	1	524	55.574	4.87	High	High		2.045	65.7	134.3	3	3	0.269	0	6.39113	3
FALSE	High	Master Protein	A0A347PUH5	Lactate 2-monooxygenase OS=Actinosynnema pretiosum subsp. pretiosum OX=103721 GN=APASM_1038 PE=3 SV=1	0	29.7355	29.2621	6	6	6	1	393	41.773	5.77	High	High		2.038	65.8	134.2	4	5	0.874	0	17.6417	6
FALSE	High	Master Protein	A0A347PU26	Ubiquinone biosynthesis monooxygenase UbiB OS=Actinosynnema pretiosum subsp. pretiosum OX=103721 GN=APASM_0889 PE=4 SV=1	0	36.0291	24.3119	8	8	8	1	436	47.977	6.65	High	High		2.038	65.8	134.2	8	8	0.812	0	17.6125	8
FALSE	High	Master Protein	A0A347QBL4	Uncharacterized protein OS=Actinosynnema pretiosum subsp. pretiosum OX=103721 GN=APASM_7027 PE=4 SV=1	0	13.7251	26.6667	3	4	3	1	210	23.126	6.21	High	High		2.034	65.9	134.1	4	4	1.031	0	6.35836	3
FALSE	High	Master Protein	A0A347PX07	Protein acetyltransferase OS=Actinosynnema pretiosum subsp. pretiosum OX=103721 GN=APASM_1920 PE=4 SV=1	0	46.4091	11.1502	7	9	7	1	852	88.66	5.11	High	High		2.034	65.9	134.1	7	7	0.679	0	26.9266	7
FALSE	High	Master Protein	A0A347Q6A0	Malto-oligosyltrehalose synthase OS=Actinosynnema pretiosum subsp. pretiosum OX=103721 GN=APASM_5163 PE=4 SV=1	0	14.6278	13.2176	7	7	7	1	749	80.163	4.89	High	High		2.033	65.9	134.1	7	7	0.528	0	6.6475	7
FALSE	High	Master Protein	A0A347Q7J8	Peptidase OS=Actinosynnema pretiosum subsp. pretiosum OX=103721 GN=APASM_5611 PE=4 SV=1	0	29.1632	12.987	6	7	6	1	693	74.288	5.15	High	High		2.032	66	134	6	6	0.546	0	14.1503	6
FALSE	High	Master Protein	A0A347PVE6	Geranylgeranyl diphosphate synthase OS=Actinosynnema pretiosum subsp. pretiosum OX=103721 GN=APASM_1359 PE=3 SV=1	0	20.1034	13.2022	4	4	4	1	356	38.055	5.15	High	High		2.03	66	134	4	4	0.624	0	10.627	4
FALSE	High	Master Protein	A0A347QBJ4	Phosphoenolpyruvate-protein phosphotransferase of PTS system OS=Actinosynnema pretiosum subsp. pretiosum OX=103721 GN=APASM_7007 PE=3 SV=1	0	11.029	8.75764	3	3	3	1	491	49.631	4.98	High	High		2.029	66	134	3	3	0.389	0	5.50586	3
FALSE	High	Master Protein	A0A347QAY4	Uncharacterized protein OS=Actinosynnema pretiosum subsp. pretiosum OX=103721 GN=APASM_6797 PE=4 SV=1	0	24.416	34.0426	4	5	4	1	235	25.261	5.19	High	High		2.027	66.1	133.9	4	4	1.154	0	11.0182	4
FALSE	High	Master Protein	A0A347Q9K4	Butyryl-CoA dehydrogenase OS=Actinosynnema pretiosum subsp. pretiosum OX=103721 GN=APASM_6317 PE=3 SV=1	0	24.401	14.1026	6	7	6	1	390	41.94	5.77	High	High		2.026	66.1	133.9	6	6	1.081	0	14.0162	6
FALSE	High	Master Protein	A0A347PV21	Glycine--tRNA ligase OS=Actinosynnema pretiosum subsp. pretiosum OX=103721 GN=glyQS PE=3 SV=1	0	84.3677	37.961	16	18	16	1	461	52.649	5.87	High	High		2.024	66.1	133.9	15	15	3.394	0	52.2061	16
FALSE	High	Master Protein	A0A347QBF2	3-oxoacyl-[acyl-carrier protein] reductase OS=Actinosynnema pretiosum subsp. pretiosum OX=103721 GN=APASM_6965 PE=4 SV=1	0	33.2731	33.617	6	8	6	1	235	24.432	5.25	High	High		2.022	66.2	133.8	6	6	2.728	0	18.5013	6
FALSE	High	Master Protein	A0A347Q7L1	Enoyl-CoA hydratase OS=Actinosynnema pretiosum subsp. pretiosum OX=103721 GN=APASM_5624 PE=4 SV=1	0	57.6189	19.4444	12	16	11	1	684	72.121	5.38	High	High		2.022	66.2	133.8	12	12	1.371	1	41.3754	12
FALSE	High	Master Protein	A0A347PU23	Uncharacterized protein OS=Actinosynnema pretiosum subsp. pretiosum OX=103721 GN=APASM_0886 PE=4 SV=1	0	45.7402	49.635	9	11	9	1	274	28.425	6.1	High	High		2.016	66.3	133.7	8	9	5.105	0	29.3826	9
FALSE	High	Master Protein	A0A347Q6G4	Quinone oxidoreductase OS=Actinosynnema pretiosum subsp. pretiosum OX=103721 GN=APASM_5227 PE=4 SV=1	0	38.4454	21.0526	6	7	6	1	323	33.31	5.53	High	High		2.015	66.3	133.7	6	6	1.929	0	22.1489	6
FALSE	High	Master Protein	A0A347Q8M8	Glutamyl-tRNA(Gln) amidotransferase subunit A OS=Actinosynnema pretiosum subsp. pretiosum OX=103721 GN=gatA PE=3 SV=1	0	113.964	47.6285	17	22	17	1	506	52.587	5.12	High	High		2.014	66.4	133.6	17	17	5.105	0	62.6075	17
FALSE	High	Master Protein	A0A347PVE0	6-phosphofructokinase OS=Actinosynnema pretiosum subsp. pretiosum OX=103721 GN=APASM_1353 PE=3 SV=1	0	113.631	59.3651	16	23	16	1	315	33.691	5.54	High	High		2.013	66.4	133.6	17	17	10.159	0	71.22	16
FALSE	High	Master Protein	A0A347QA17	Inosine-5'-monophosphate dehydrogenase OS=Actinosynnema pretiosum subsp. pretiosum OX=103721 GN=guaB PE=3 SV=1	0	67.6483	31.8091	16	19	16	1	503	52.68	6.57	High	High		2.012	66.4	133.6	16	16	2.652	0	46.3768	16
FALSE	High	Master Protein	A0A347PTL8	2,3,4,5-tetrahydropyridine-2,6-dicarboxylate N-succinyltransferase OS=Actinosynnema pretiosum subsp. pretiosum OX=103721 GN=dapD PE=3 SV=1	0	23.2127	15.7407	4	5	4	1	324	33.034	5.27	High	High		2.012	66.4	133.6	4	4	0.833	0	15.9594	4
FALSE	High	Master Protein	A0A347Q7N5	Glutamate synthase [NADPH] large chain OS=Actinosynnema pretiosum subsp. pretiosum OX=103721 GN=APASM_5648 PE=4 SV=1	0	91.6482	14.881	18	20	18	1	1512	164.032	6.06	High	High		2.012	66.4	133.6	16	16	0.688	0	51.1444	18
FALSE	High	Master Protein	A0A347PVA4	Potassium channel beta chain OS=Actinosynnema pretiosum subsp. pretiosum OX=103721 GN=APASM_1317 PE=4 SV=1	0	125.581	71.9512	19	29	19	1	328	35.592	5.35	High	High		2.011	66.4	133.6	20	20	21.387	0	78.5248	19
FALSE	High	Master Protein	A0A347PYI4	Uncharacterized protein OS=Actinosynnema pretiosum subsp. pretiosum OX=103721 GN=APASM_2447 PE=4 SV=1	0	6.21443	1.22279	3	3	3	1	3353	332.958	4.07	High	High		2.011	66.4	133.6	3	3	0.109	0	1.80838	3
FALSE	High	Master Protein	A0A347PSV1	Superoxide dismutase OS=Actinosynnema pretiosum subsp. pretiosum OX=103721 GN=APASM_0464 PE=3 SV=1	0	75.9917	32.0574	5	10	5	1	209	23.092	5.64	High	High		2.01	66.4	133.6	5	5	9	0	44.0924	5
FALSE	High	Master Protein	A0A347PUN2	Uncharacterized N-acetyltransferase APASM_1095 OS=Actinosynnema pretiosum subsp. pretiosum OX=103721 GN=APASM_1095 PE=3 SV=1	0.000970874	5.39199	7.12695	3	3	3	1	449	48.99	8.48	High	High		2.01	66.4	133.6	2	2	0.225	0	3.98281	3
FALSE	High	Master Protein	A0A347PUB0	Cysteine synthase B OS=Actinosynnema pretiosum subsp. pretiosum OX=103721 GN=APASM_0973 PE=4 SV=1	0	16.6439	13.2911	3	4	3	1	316	33.707	6.33	High	High		2.01	66.5	133.5	3	3	0.668	0	7.57957	3
FALSE	High	Master Protein	A0A347PY75	Putative oxidoreductase protein OS=Actinosynnema pretiosum subsp. pretiosum OX=103721 GN=APASM_2338 PE=4 SV=1	0	24.869	26.361	7	7	7	1	349	38.033	5.49	High	High		2.01	66.5	133.5	7	7	1.015	0	15.3015	7
FALSE	High	Master Protein	A0A347Q3B9	Non-heme chloroperoxidase OS=Actinosynnema pretiosum subsp. pretiosum OX=103721 GN=APASM_4132 PE=4 SV=1	0	8.95835	7.91367	2	3	2	1	278	30.055	5.29	High	High		2.008	66.5	133.5	2	2	0.585	0	7.72223	2
FALSE	High	Master Protein	A0A347QBJ5	Ribokinase OS=Actinosynnema pretiosum subsp. pretiosum OX=103721 GN=rbsK PE=3 SV=1	0	12.9753	11.5385	3	3	3	1	286	28.165	4.77	High	High		2.007	66.5	133.5	3	3	0.585	0	7.31844	3
FALSE	High	Master Protein	A0A347Q8R2	Glycogen debranching enzyme OS=Actinosynnema pretiosum subsp. pretiosum OX=103721 GN=APASM_6025 PE=3 SV=1	0	16.4264	10.0407	5	5	5	1	737	80.114	5.15	High	High		2.006	66.5	133.5	5	5	0.343	0	11.9102	5
FALSE	High	Master Protein	A0A1U9Y7T8	Malonyl CoA-acyl carrier protein transacylase OS=Actinosynnema pretiosum subsp. pretiosum OX=103721 GN=APASM_3228 PE=4 SV=1	0	133.992	14.0993	36	38	33	1	3142	319.514	5.48	High	High		2.005	66.6	133.4	36	36	0.699	4	84.7801	36
FALSE	High	Master Protein	A0A347PXL8	N5,N10-methylenetetrahydromethanopterin reductase-related protein OS=Actinosynnema pretiosum subsp. pretiosum OX=103721 GN=APASM_2131 PE=4 SV=1	0	37.5073	28.9157	9	10	9	1	332	35.695	5.54	High	High		2.004	66.6	133.4	10	10	1.721	0	24.2474	9
FALSE	High	Master Protein	A0A347Q2T4	Alcohol dehydrogenase OS=Actinosynnema pretiosum subsp. pretiosum OX=103721 GN=APASM_3947 PE=3 SV=1	0	20.4268	18.9655	4	4	4	1	348	36.983	5.03	High	High		2.001	66.6	133.4	2	2	0.492	0	12.0224	4
FALSE	High	Master Protein	A0A347PUK9	ABC transporter ATP-binding protein OS=Actinosynnema pretiosum subsp. pretiosum OX=103721 GN=APASM_1072 PE=4 SV=1	0	96.9798	36.7384	18	23	18	1	558	62.207	5.67	High	High		2.001	66.7	133.3	17	17	4.736	0	54.1188	18
FALSE	High	Master Protein	A0A347Q9Q4	Methylmalonyl-CoA mutase, small subunit OS=Actinosynnema pretiosum subsp. pretiosum OX=103721 GN=APASM_6367 PE=4 SV=1	0	21.2161	11.4671	5	6	5	1	593	62.596	5.08	High	High		2	66.7	133.3	5	5	0.52	0	13.6524	5
FALSE	High	Master Protein	A0A347Q411	Helicase domain protein OS=Actinosynnema pretiosum subsp. pretiosum OX=103721 GN=APASM_4374 PE=4 SV=1	0	12.1169	4.31211	4	4	4	1	974	105.29	6.18	High	High		2	66.7	133.3	4	4	0.186	0	9.28161	4
FALSE	High	Master Protein	A0A347PXK0	Short-chain dehydrogenase/reductase OS=Actinosynnema pretiosum subsp. pretiosum OX=103721 GN=APASM_2113 PE=4 SV=1	0	24.551	23.9216	5	5	5	1	255	26.651	5.31	High	High		1.995	66.8	133.2	5	5	1.276	0	13.2776	5
FALSE	High	Master Protein	A0A347Q345	Cysteine desulfurase OS=Actinosynnema pretiosum subsp. pretiosum OX=103721 GN=APASM_4058 PE=4 SV=1	0	9.23916	11	4	4	4	1	400	42.57	5.91	High	High		1.993	66.8	133.2	4	4	0.468	0	6.24814	4
FALSE	High	Master Protein	A0A347PSW6	Citrate synthase OS=Actinosynnema pretiosum subsp. pretiosum OX=103721 GN=APASM_0479 PE=3 SV=1	0	55.2367	30.4582	9	12	9	1	371	40.123	5.92	High	High		1.99	66.9	133.1	10	10	2.981	0	35.8419	9
FALSE	High	Master Protein	A0A347QAZ6	Sensory box/GGDEF family protein OS=Actinosynnema pretiosum subsp. pretiosum OX=103721 GN=APASM_6809 PE=4 SV=1	0	16.0904	7.44382	4	4	4	1	712	78.859	5.35	High	High		1.988	66.9	133.1	4	4	0.212	0	7.83966	4
FALSE	High	Master Protein	A0A347QAN2	Aldo-keto reductase OS=Actinosynnema pretiosum subsp. pretiosum OX=103721 GN=APASM_6695 PE=4 SV=1	0	17.0942	21.0909	5	6	5	1	275	29.784	5.17	High	High		1.987	67	133	5	5	1.154	0	10.3378	5
FALSE	High	Master Protein	A0A347PRJ4	DNA gyrase subunit A OS=Actinosynnema pretiosum subsp. pretiosum OX=103721 GN=gyrA PE=3 SV=1	0	8.83778	3.92857	3	3	3	1	840	93.301	6.13	High	High		1.987	67	133	3	3	0.151	0	4.90677	3
FALSE	High	Master Protein	A0A347Q8J4	Polyphosphate kinase OS=Actinosynnema pretiosum subsp. pretiosum OX=103721 GN=ppk PE=3 SV=1	0	34.6725	15.2031	10	10	10	1	763	85.082	6.71	High	High		1.986	67	133	10	10	0.616	0	22.8779	10
FALSE	High	Master Protein	A0A347QA13	Aldehyde dehydrogenase OS=Actinosynnema pretiosum subsp. pretiosum OX=103721 GN=APASM_6476 PE=4 SV=1	0	38.4308	20.79	9	10	9	1	481	50.856	4.87	High	High		1.986	67	133	8	8	1.512	0	26.5216	9
FALSE	High	Master Protein	A0A1U9Y7T1	O-methyltransferase OS=Actinosynnema pretiosum subsp. pretiosum OX=103721 GN=APASM_3218 PE=4 SV=1	0	50.5658	31.8182	5	9	5	1	220	23.127	4.84	High	High		1.985	67	133	5	5	3.924	0	31.1888	5
FALSE	High	Master Protein	A0A347Q7L8	Transcriptional regulator, SARP family OS=Actinosynnema pretiosum subsp. pretiosum OX=103721 GN=APASM_5631 PE=4 SV=1	0	30.2264	12.0207	9	9	9	1	965	103.337	6.04	High	High		1.982	67.1	132.9	8	8	0.389	0	15.7487	9
FALSE	High	Master Protein	A0A347QAY2	Phosphoribosylformylglycinamidine cyclo-ligase OS=Actinosynnema pretiosum subsp. pretiosum OX=103721 GN=purM PE=3 SV=1	0	65.2564	40.625	12	17	12	1	352	36.846	5.08	High	High		1.982	67.1	132.9	13	13	6.079	0	46.5551	12
FALSE	High	Master Protein	A0A347PRS7	Uncharacterized protein OS=Actinosynnema pretiosum subsp. pretiosum OX=103721 GN=APASM_0090 PE=4 SV=1	0	16.0561	10.9966	3	4	3	1	291	30.84	5.31	High	High		1.98	67.1	132.9	3	3	0.551	0	10.836	3
FALSE	High	Master Protein	A0A347Q6B6	Uncharacterized protein OS=Actinosynnema pretiosum subsp. pretiosum OX=103721 GN=APASM_5179 PE=4 SV=1	0	18.3919	26.5306	4	4	4	1	245	25.175	5.83	High	High		1.976	67.2	132.8	4	4	1.512	0	14.1255	4
FALSE	High	Master Protein	A0A347Q5A4	Heat shock protein GrpE OS=Actinosynnema pretiosum subsp. pretiosum OX=103721 GN=APASM_4817 PE=3 SV=1	0	20.6454	35.1852	5	5	5	1	162	17.846	4.84	High	High		1.97	67.3	132.7	5	5	1.424	0	12.8725	5
FALSE	High	Master Protein	A0A347QB70	Chaperone protein DnaK OS=Actinosynnema pretiosum subsp. pretiosum OX=103721 GN=dnaK PE=2 SV=1	0	63.1545	28.433	13	14	13	1	619	66.379	4.88	High	High		1.969	67.4	132.6	13	13	1.285	0	31.3889	13
FALSE	High	Master Protein	A0A347Q0E7	Ornithine aminotransferase OS=Actinosynnema pretiosum subsp. pretiosum OX=103721 GN=APASM_3110 PE=3 SV=1	0	103.365	49.7685	14	20	14	1	432	45.692	5.67	High	High		1.967	67.4	132.6	14	14	6.406	0	59.6941	14
FALSE	High	Master Protein	A0A347Q9M3	Hydroxymethylglutaryl-CoA lyase OS=Actinosynnema pretiosum subsp. pretiosum OX=103721 GN=APASM_6336 PE=4 SV=1	0	8.22077	7.44337	3	3	3	1	309	32.931	5.08	High	High		1.966	67.4	132.6	3	3	0.585	0	4.07249	3
FALSE	High	Master Protein	A0A347Q8J9	3-isopropylmalate dehydratase large subunit OS=Actinosynnema pretiosum subsp. pretiosum OX=103721 GN=leuC PE=3 SV=1	0	20.5902	18.6441	7	8	7	1	472	50.096	5.35	High	High		1.966	67.4	132.6	6	6	1.404	0	12.3855	7
FALSE	High	Master Protein	A0A347QAJ4	Proline and alanine rich protein EspI, component of Type VII secretion system ESX-1 OS=Actinosynnema pretiosum subsp. pretiosum OX=103721 GN=APASM_6657 PE=4 SV=1	0	9.6601	9.09091	4	4	4	1	495	51.669	6.62	High	High		1.964	67.5	132.5	4	4	0.624	0	7.99864	4
FALSE	High	Master Protein	A0A347PU06	Glutamine synthetase type I OS=Actinosynnema pretiosum subsp. pretiosum OX=103721 GN=APASM_0869 PE=3 SV=1	0	19.5499	15.2125	5	6	5	1	447	50.156	5.53	High	High		1.963	67.5	132.5	5	5	0.823	0	10.9111	5
FALSE	High	Master Protein	A0A347Q7R5	Probable hercynylcysteine sulfoxide lyase OS=Actinosynnema pretiosum subsp. pretiosum OX=103721 GN=egtE PE=3 SV=1	0	63.8172	45.5013	10	12	10	1	389	41.227	5	High	High		1.957	67.6	132.4	10	10	2.162	0	39.1234	10
FALSE	High	Master Protein	A0A347QAA9	DNA-directed RNA polymerase subunit beta' OS=Actinosynnema pretiosum subsp. pretiosum OX=103721 GN=rpoC PE=3 SV=1	0	231.928	42.604	44	52	44	1	1298	144.6	6.98	High	High		1.956	67.6	132.4	45	45	3.024	0	136.646	44
FALSE	High	Master Protein	A0A347PVL5	Iron-dependent repressor IdeR/DtxR OS=Actinosynnema pretiosum subsp. pretiosum OX=103721 GN=APASM_1428 PE=4 SV=1	0	25.2418	27.3913	4	5	4	1	230	25.197	5.39	High	High		1.956	67.7	132.3	4	4	1.154	0	15.4973	4
FALSE	High	Master Protein	A0A347PUJ5	Formyltransferase OS=Actinosynnema pretiosum subsp. pretiosum OX=103721 GN=APASM_1058 PE=4 SV=1	0	23.5156	21.519	6	7	6	1	316	35.678	5.58	High	High		1.955	67.7	132.3	6	6	1.081	0	15.7672	6
FALSE	High	Master Protein	A0A347PY00	AAA ATPase forming ring-shaped complexes OS=Actinosynnema pretiosum subsp. pretiosum OX=103721 GN=arc PE=3 SV=1	0	97.0824	37.9528	22	24	21	1	635	70.116	5.14	High	High		1.95	67.8	132.2	22	22	2.511	1	55.9214	22
FALSE	High	Master Protein	A0A347PVU2	3-ketoacyl-CoA thiolase OS=Actinosynnema pretiosum subsp. pretiosum OX=103721 GN=APASM_1505 PE=3 SV=1	0	14.7611	12.5616	4	4	4	1	406	42.545	5.73	High	High		1.948	67.8	132.2	4	4	0.445	0	11.0766	4
FALSE	High	Master Protein	A0A347PTG5	Fumarate hydratase class II OS=Actinosynnema pretiosum subsp. pretiosum OX=103721 GN=fumC PE=3 SV=1	0	30.5861	17.8879	5	5	5	1	464	48.83	5.68	High	High		1.948	67.8	132.2	5	5	0.532	0	17.5087	5
FALSE	High	Master Protein	A0A347Q9F9	Protein translocase subunit SecA OS=Actinosynnema pretiosum subsp. pretiosum OX=103721 GN=secA PE=3 SV=1	0	210.137	44.4906	41	50	41	1	962	107.397	5.55	High	High		1.947	67.9	132.1	43	43	5.602	0	123.165	41
FALSE	High	Master Protein	A0A347Q6I5	Glyceraldehyde-3-phosphate dehydrogenase OS=Actinosynnema pretiosum subsp. pretiosum OX=103721 GN=APASM_5248 PE=3 SV=1	0	171.331	62.2754	22	40	22	1	334	35.741	5.58	High	High		1.947	67.9	132.1	22	22	62.096	0	112.251	22
FALSE	High	Master Protein	A0A347PU91	Phosphoserine phosphatase OS=Actinosynnema pretiosum subsp. pretiosum OX=103721 GN=APASM_0954 PE=4 SV=1	0	52.4977	27.8729	9	9	9	1	409	43.06	5.02	High	High		1.945	67.9	132.1	8	8	1.683	0	26.6824	9
FALSE	High	Master Protein	A0A347PYF6	Chaperone protein HtpG OS=Actinosynnema pretiosum subsp. pretiosum OX=103721 GN=htpG PE=3 SV=1	0	90.5047	28.9231	19	21	19	1	650	72.884	4.83	High	High		1.945	67.9	132.1	17	17	2.079	0	46.9387	19
FALSE	High	Master Protein	A0A347PX12	Probable phosphoketolase OS=Actinosynnema pretiosum subsp. pretiosum OX=103721 GN=APASM_1925 PE=3 SV=1	0	19.0399	5.83016	4	5	4	1	789	87.778	6.25	High	High		1.941	68	132	4	4	0.334	0	10.9757	4
FALSE	High	Master Protein	A0A347PZ92	Malonyl CoA-acyl carrier protein transacylase OS=Actinosynnema pretiosum subsp. pretiosum OX=103721 GN=APASM_2705 PE=4 SV=1	0	16.5993	3.22052	6	6	3	1	1832	192.071	5.31	High	High		1.94	68	132	4	4	0.166	1	9.22582	6
FALSE	High	Master Protein	A0A347PVK4	Maleylpyruvate isomerase, mycothiol-dependent OS=Actinosynnema pretiosum subsp. pretiosum OX=103721 GN=APASM_1417 PE=4 SV=1	0	55.1383	54.3379	10	12	10	1	219	23.692	5.14	High	High		1.939	68.1	131.9	10	10	4.08	0	33.5619	10
FALSE	High	Master Protein	A0A347PZD1	Siderophore biosynthesis non-ribosomal peptide synthetase module OS=Actinosynnema pretiosum subsp. pretiosum OX=103721 GN=APASM_2744 PE=4 SV=1	0	17.4086	3.20755	5	5	5	1	2120	224.155	5.26	High	High		1.938	68.1	131.9	4	4	0.106	0	11.3232	5
FALSE	High	Master Protein	A0A347Q9G0	Ribosome hibernation promoting factor OS=Actinosynnema pretiosum subsp. pretiosum OX=103721 GN=hpf PE=3 SV=1	0	44.1048	39.6396	7	9	7	1	222	24.947	7.18	High	High		1.933	68.2	131.8	7	7	5.579	0	23.2632	7
FALSE	High	Master Protein	A0A347Q854	ChlI component of cobalt chelatase OS=Actinosynnema pretiosum subsp. pretiosum OX=103721 GN=APASM_5817 PE=4 SV=1	0	28.1551	11.4826	6	6	6	1	688	71.72	6.27	High	High		1.932	68.2	131.8	6	6	0.453	0	16.3569	6
FALSE	High	Master Protein	A0A347PY16	Pup--protein ligase OS=Actinosynnema pretiosum subsp. pretiosum OX=103721 GN=pafA PE=3 SV=1	0	14.6332	11.7257	6	6	6	1	452	51.112	6.86	High	High		1.931	68.2	131.8	6	6	0.501	0	10.1585	6
FALSE	High	Master Protein	A0A347Q8R8	Alpha-1,4-glucan:maltose-1-phosphate maltosyltransferase OS=Actinosynnema pretiosum subsp. pretiosum OX=103721 GN=glgE PE=3 SV=1	0	26.9053	12.5948	6	6	6	1	659	73.758	6.33	High	High		1.926	68.3	131.7	6	6	0.501	0	16.9444	6
FALSE	High	Master Protein	A0A347PT47	Diguanylate cyclase (GGDEF domain) OS=Actinosynnema pretiosum subsp. pretiosum OX=103721 GN=APASM_0560 PE=4 SV=1	0	19.8199	6.71875	3	5	3	1	640	66.747	4.78	High	High		1.926	68.3	131.7	3	3	0.433	0	13.4246	3
FALSE	High	Master Protein	A0A347Q829	Ribosome maturation factor RimP OS=Actinosynnema pretiosum subsp. pretiosum OX=103721 GN=rimP PE=3 SV=1	0	14.9403	17.8161	2	3	2	1	174	19.117	5.02	High	High		1.925	68.4	131.6	2	2	0.995	0	7.24836	2
FALSE	High	Master Protein	A0A347Q9Q0	Peptidase M20 domain-containing protein 2 OS=Actinosynnema pretiosum subsp. pretiosum OX=103721 GN=APASM_6363 PE=3 SV=1	0	17.2617	11.1111	4	4	4	1	414	43.05	5.47	High	High		1.922	68.4	131.6	4	4	0.585	0	7.37817	4
FALSE	High	Master Protein	A0A347Q8D2	Malate synthase OS=Actinosynnema pretiosum subsp. pretiosum OX=103721 GN=APASM_5895 PE=3 SV=1	0	26.4816	16.7641	6	6	6	1	513	56.198	5.74	High	High		1.921	68.5	131.5	6	6	0.501	0	16.4713	6
FALSE	High	Master Protein	A0A347PUJ8	ATP-dependent Clp protease proteolytic subunit OS=Actinosynnema pretiosum subsp. pretiosum OX=103721 GN=clpP PE=3 SV=1	0	56.8741	53.1707	8	13	8	1	205	22.515	5.08	High	High		1.921	68.5	131.5	8	8	26.826	0	37.5053	8
FALSE	High	Master Protein	A0A347PW88	Uncharacterized protein OS=Actinosynnema pretiosum subsp. pretiosum OX=103721 GN=APASM_1651 PE=4 SV=1	0	88.5118	78.4689	17	20	17	1	209	23.462	6.38	High	High		1.92	68.5	131.5	17	17	25.827	0	57.6956	17
FALSE	High	Master Protein	A0A347PW89	Uncharacterized protein OS=Actinosynnema pretiosum subsp. pretiosum OX=103721 GN=APASM_1652 PE=4 SV=1	0	214.264	42.9924	38	48	38	1	1056	114.325	7.05	High	High		1.92	68.5	131.5	37	37	5.31	0	123.225	38
FALSE	High	Master Protein	A0A347Q7K0	Serine hydroxymethyltransferase OS=Actinosynnema pretiosum subsp. pretiosum OX=103721 GN=glyA PE=3 SV=1	0	69.2465	38.9549	12	16	12	1	421	44.878	6.27	High	High		1.916	68.6	131.4	12	12	3.962	0	38.9323	12
FALSE	High	Master Protein	A0A347Q895	Aldo-keto reductase OS=Actinosynnema pretiosum subsp. pretiosum OX=103721 GN=APASM_5858 PE=4 SV=1	0	23.8839	22.082	5	5	5	1	317	33.963	4.91	High	High		1.913	68.7	131.3	4	4	1.154	0	14.6323	5
FALSE	High	Master Protein	A0A347Q9N9	Dihydrolipoamide dehydrogenase OS=Actinosynnema pretiosum subsp. pretiosum OX=103721 GN=APASM_6352 PE=4 SV=1	0	8.78299	6.20985	3	3	3	1	467	48.983	5.31	High	High		1.91	68.7	131.3	3	3	0.35	0	6.49511	3
FALSE	High	Master Protein	A0A347Q8S0	Uncharacterized protein OS=Actinosynnema pretiosum subsp. pretiosum OX=103721 GN=APASM_6033 PE=4 SV=1	0	12.9777	9.04977	3	3	3	1	442	48.357	5.07	High	High		1.901	68.9	131.1	3	3	0.292	0	7.06995	3
FALSE	High	Master Protein	A0A347PVP3	Fumarate hydratase class I OS=Actinosynnema pretiosum subsp. pretiosum OX=103721 GN=APASM_1456 PE=3 SV=1	0	14.8935	9.02527	4	4	4	1	554	60.116	5.39	High	High		1.898	69	131	4	4	0.301	0	8.75727	4
FALSE	High	Master Protein	A0A347PRJ3	DNA gyrase subunit B OS=Actinosynnema pretiosum subsp. pretiosum OX=103721 GN=gyrB PE=3 SV=1	0	25.5672	12.0244	8	8	8	1	657	72.729	6.27	High	High		1.896	69.1	130.9	8	8	0.585	0	15.0734	8
FALSE	High	Master Protein	A0A347Q9H3	Phosphomannomutase OS=Actinosynnema pretiosum subsp. pretiosum OX=103721 GN=APASM_6286 PE=4 SV=1	0	60.9781	30.2222	11	14	11	1	450	47.444	4.82	High	High		1.895	69.1	130.9	11	11	2.162	0	41.1405	11
FALSE	High	Master Protein	A0A347Q964	Fumarate/succinate/L-aspartate dehydrogenase OS=Actinosynnema pretiosum subsp. pretiosum OX=103721 GN=APASM_6177 PE=4 SV=1	0	12.9202	8.71143	4	5	4	1	551	59.191	7.15	High	High		1.893	69.1	130.9	4	4	0.45	0	6.93024	4
FALSE	High	Master Protein	A0A347Q812	4-hydroxy-tetrahydrodipicolinate reductase OS=Actinosynnema pretiosum subsp. pretiosum OX=103721 GN=dapB PE=3 SV=1	0	14.2066	16.0784	3	3	3	1	255	26.469	5.31	High	High		1.891	69.2	130.8	3	3	0.585	0	10.0843	3
FALSE	High	Master Protein	A0A347PVC9	Long-chain fatty-acid-CoA ligase OS=Actinosynnema pretiosum subsp. pretiosum OX=103721 GN=APASM_1342 PE=4 SV=1	0	161.045	45.6811	23	30	23	1	602	64.643	5.8	High	High		1.891	69.2	130.8	23	23	4.541	0	91.5853	23
FALSE	High	Master Protein	A0A347Q571	1-pyrroline-4-hydroxy-2-carboxylate deaminase OS=Actinosynnema pretiosum subsp. pretiosum OX=103721 GN=APASM_4784 PE=3 SV=1	0	17.8806	14.1935	4	5	4	1	310	33.447	5.17	High	High		1.891	69.2	130.8	4	4	0.896	0	9.42942	4
FALSE	High	Master Protein	A0A347QAL4	Redox-sensing transcriptional repressor Rex OS=Actinosynnema pretiosum subsp. pretiosum OX=103721 GN=rex PE=3 SV=1	0	22.5597	35.1562	6	6	6	1	256	26.398	5.44	High	High		1.89	69.2	130.8	6	6	1.683	0	15.9277	6
FALSE	High	Master Protein	A0A347PX29	Universal stress protein family OS=Actinosynnema pretiosum subsp. pretiosum OX=103721 GN=APASM_1942 PE=4 SV=1	0	18.7116	33.3333	4	4	4	1	144	15.332	4.91	High	High		1.89	69.2	130.8	4	4	2.162	0	10.498	4
FALSE	High	Master Protein	A0A347Q8Y9	Dihydrolipoyl dehydrogenase OS=Actinosynnema pretiosum subsp. pretiosum OX=103721 GN=APASM_6102 PE=3 SV=1	0	58.7962	26.4317	13	14	13	1	454	48.818	5.58	High	High		1.889	69.2	130.8	11	11	2.162	0	31.2704	13
FALSE	High	Master Protein	A0A347Q504	Protein-L-isoaspartate O-methyltransferase OS=Actinosynnema pretiosum subsp. pretiosum OX=103721 GN=APASM_4717 PE=4 SV=1	0	81.1093	38.0145	14	17	14	1	413	44.371	5.85	High	High		1.888	69.2	130.8	14	14	3.786	0	50.8506	14
FALSE	High	Master Protein	A0A347PS16	ABC-type Fe3+-hydroxamate transport system, periplasmic component OS=Actinosynnema pretiosum subsp. pretiosum OX=103721 GN=APASM_0179 PE=4 SV=1	0	35.3679	26.7081	8	9	8	1	322	33.769	4.98	High	High		1.888	69.2	130.8	8	8	2.652	0	20.3312	8
FALSE	High	Master Protein	A0A347Q737	DNA-binding protein OS=Actinosynnema pretiosum subsp. pretiosum OX=103721 GN=APASM_5450 PE=4 SV=1	0	12.3987	14.539	3	3	3	1	282	30.948	6.55	High	High		1.887	69.3	130.7	3	3	0.54	0	6.34812	3
FALSE	High	Master Protein	A0A347Q6P1	3-dehydroquinate synthase OS=Actinosynnema pretiosum subsp. pretiosum OX=103721 GN=aroB PE=3 SV=1	0	65.755	57.8804	12	13	12	1	368	38.841	5.41	High	High		1.886	69.3	130.7	12	13	3.16	0	35.765	12
FALSE	High	Master Protein	A0A347Q2P5	Uncharacterized protein OS=Actinosynnema pretiosum subsp. pretiosum OX=103721 GN=APASM_3908 PE=4 SV=1	0	39.7205	32.1759	8	8	8	1	432	47.291	5.92	High	High		1.885	69.3	130.7	8	8	1.031	0	22.784	8
FALSE	High	Master Protein	A0A347Q826	Translation initiation factor IF-2 OS=Actinosynnema pretiosum subsp. pretiosum OX=103721 GN=infB PE=3 SV=1	0	93.4703	33.1754	21	24	20	1	844	86.892	7.62	High	High		1.885	69.3	130.7	20	20	2.758	0	50.3807	21
FALSE	High	Master Protein	A0A347PSS1	ATP/GTP-binding protein OS=Actinosynnema pretiosum subsp. pretiosum OX=103721 GN=APASM_0434 PE=4 SV=1	0	55.2663	42.0792	8	11	8	1	202	21.796	5.58	High	High		1.884	69.3	130.7	8	8	6.017	0	32.3455	8
FALSE	High	Master Protein	A0A347PXL9	Dihydropyrimidinase OS=Actinosynnema pretiosum subsp. pretiosum OX=103721 GN=APASM_2132 PE=4 SV=1	0	30.6319	17.4946	7	8	7	1	463	49.559	5.58	High	High		1.884	69.3	130.7	7	7	1.031	0	22.5402	7
FALSE	High	Master Protein	A0A347PTG3	Inosine-5'-monophosphate dehydrogenase OS=Actinosynnema pretiosum subsp. pretiosum OX=103721 GN=APASM_0676 PE=4 SV=1	0	22.3942	15.0943	4	5	4	1	477	49.886	6.35	High	High		1.883	69.4	130.6	4	4	0.557	0	11.1825	4
FALSE	High	Master Protein	A0A347QB64	Chaperone protein ClpB OS=Actinosynnema pretiosum subsp. pretiosum OX=103721 GN=clpB PE=3 SV=1	0	29.539	6.39535	5	6	2	1	860	93.508	5.33	High	High		1.883	69.4	130.6	2	2	0.286	0	15.5745	5
FALSE	High	Master Protein	A0A347PTK5	GTP-binding protein TypA/BipA OS=Actinosynnema pretiosum subsp. pretiosum OX=103721 GN=APASM_0718 PE=4 SV=1	0	74.8393	33.9652	16	21	16	1	633	68.589	5.17	High	High		1.881	69.4	130.6	16	16	2.257	0	45.4396	16
FALSE	High	Master Protein	A0A347QAF9	NADH-quinone oxidoreductase OS=Actinosynnema pretiosum subsp. pretiosum OX=103721 GN=APASM_6622 PE=3 SV=1	0	30.5935	10.4294	6	7	6	1	815	85.985	6.1	High	High		1.878	69.5	130.5	6	6	0.369	0	20.9562	6
FALSE	High	Master Protein	A0A347PWS1	Acetyl xylan esterase OS=Actinosynnema pretiosum subsp. pretiosum OX=103721 GN=APASM_1834 PE=4 SV=1	0	21.6182	25.9375	5	6	5	1	320	34.056	5.62	High	High		1.876	69.5	130.5	5	5	1.371	0	11.3187	5
FALSE	High	Master Protein	A0A347PUB4	Glutamate racemase OS=Actinosynnema pretiosum subsp. pretiosum OX=103721 GN=murI PE=3 SV=1	0	13.5584	11.3636	3	3	3	1	264	28.288	6.23	High	High		1.875	69.6	130.4	3	3	0.501	0	6.77932	3
FALSE	High	Master Protein	A0A347PSZ9	Oxidoreductase YncB OS=Actinosynnema pretiosum subsp. pretiosum OX=103721 GN=APASM_0512 PE=4 SV=1	0	33.5357	30.5389	6	7	6	1	334	34.73	5.44	High	High		1.875	69.6	130.4	6	6	1.581	0	19.7541	6
FALSE	High	Master Protein	A0A347Q0E2	Asparagine synthetase OS=Actinosynnema pretiosum subsp. pretiosum OX=103721 GN=APASM_3105 PE=4 SV=1	0	23.6392	12.5817	6	7	6	1	612	67.713	6.29	High	High		1.875	69.6	130.4	6	6	0.512	0	13.8877	6
FALSE	High	Master Protein	A0A347Q9Z2	Succinate--CoA ligase [ADP-forming] subunit beta OS=Actinosynnema pretiosum subsp. pretiosum OX=103721 GN=sucC PE=3 SV=1	0	138.519	60.4113	19	26	19	1	389	40.666	4.77	High	High		1.874	69.6	130.4	19	19	9.965	0	79.2102	19
FALSE	High	Master Protein	A0A347Q6D7	Iron-sulfur cluster assembly ATPase protein SufC OS=Actinosynnema pretiosum subsp. pretiosum OX=103721 GN=APASM_5200 PE=4 SV=1	0	29.9346	37.3541	7	8	7	1	257	27.67	5.17	High	High		1.87	69.7	130.3	6	6	1.955	0	18.1114	7
FALSE	High	Master Protein	A0A347PTT0	Uncharacterized protein OS=Actinosynnema pretiosum subsp. pretiosum OX=103721 GN=APASM_0793 PE=4 SV=1	0	13.5494	13.2075	4	4	4	1	265	28.814	6.89	High	High		1.869	69.7	130.3	4	4	0.719	0	9.37636	4
FALSE	High	Master Protein	A0A347PSA7	DNA topoisomerase 1 OS=Actinosynnema pretiosum subsp. pretiosum OX=103721 GN=topA PE=3 SV=1	0	21.8497	8.31486	6	7	6	1	902	97.947	6.76	High	High		1.867	69.7	130.3	6	6	0.314	0	9.92972	6
FALSE	High	Master Protein	A0A347Q7A4	Heat shock protein, hsp90-family OS=Actinosynnema pretiosum subsp. pretiosum OX=103721 GN=APASM_5517 PE=4 SV=1	0	11.7948	16.4103	4	4	4	1	585	63.937	5.11	High	High		1.867	69.8	130.2	3	3	0.311	0	5.80107	4
FALSE	High	Master Protein	A0A347PS28	2-isopropylmalate synthase OS=Actinosynnema pretiosum subsp. pretiosum OX=103721 GN=leuA PE=3 SV=1	0	9.51541	7.69231	4	4	4	1	598	66.008	5.19	High	High		1.866	69.8	130.2	4	4	0.301	0	6.66455	4
FALSE	High	Master Protein	A0A347PRM1	Transcriptional regulator, TetR family OS=Actinosynnema pretiosum subsp. pretiosum OX=103721 GN=APASM_0034 PE=4 SV=1	0	28.3017	23.0392	4	5	4	1	204	22.731	5.69	High	High		1.866	69.8	130.2	4	4	1.154	0	14.986	4
FALSE	High	Master Protein	A0A347PT76	UTP--glucose-1-phosphate uridylyltransferase OS=Actinosynnema pretiosum subsp. pretiosum OX=103721 GN=APASM_0589 PE=4 SV=1	0	27.1886	21.4035	5	5	5	1	285	30.124	4.97	High	High		1.865	69.8	130.2	4	4	1.054	0	17.4548	5
FALSE	High	Master Protein	A0A347PV95	Dihydrolipoyl dehydrogenase OS=Actinosynnema pretiosum subsp. pretiosum OX=103721 GN=APASM_1308 PE=3 SV=1	0	132.525	46.4912	17	24	17	1	456	47.606	5.53	High	High		1.865	69.8	130.2	17	17	7.377	0	75.8004	17
FALSE	High	Master Protein	A0A347PTB9	Enolase OS=Actinosynnema pretiosum subsp. pretiosum OX=103721 GN=eno PE=3 SV=1	0	129.964	50.4673	16	24	15	1	428	45.273	4.69	High	High		1.864	69.8	130.2	16	16	7.318	1	80.2783	16
FALSE	High	Master Protein	A0A347Q9A5	Dihydrolipoamide succinyltransferase component (E2) of 2-oxoglutarate dehydrogenase complex OS=Actinosynnema pretiosum subsp. pretiosum OX=103721 GN=APASM_6218 PE=4 SV=1	0	145.013	32.899	35	37	35	1	1228	134.732	6.52	High	High		1.864	69.8	130.2	33	33	2.32	0	76.5031	35
FALSE	High	Master Protein	A0A347PTZ3	Proline iminopeptidase OS=Actinosynnema pretiosum subsp. pretiosum OX=103721 GN=APASM_0856 PE=3 SV=1	0	10.6385	11.8971	4	4	4	1	311	34.435	5.48	High	High		1.862	69.9	130.1	4	4	0.719	0	7.81578	4
FALSE	High	Master Protein	A0A347PRP6	Glycosyltransferase OS=Actinosynnema pretiosum subsp. pretiosum OX=103721 GN=APASM_0059 PE=4 SV=1	0	47.6311	18.9633	13	15	13	1	791	86.558	5.29	High	High		1.861	69.9	130.1	13	13	1.276	0	31.7266	13
FALSE	High	Master Protein	A0A347Q5M5	Peptidase OS=Actinosynnema pretiosum subsp. pretiosum OX=103721 GN=APASM_4938 PE=4 SV=1	0	33.7641	27.5395	8	8	8	1	443	47.355	4.96	High	High		1.86	69.9	130.1	7	7	1.089	0	18.7838	8
FALSE	High	Master Protein	A0A347PT96	ABC transporter, ATP-binding protein OS=Actinosynnema pretiosum subsp. pretiosum OX=103721 GN=APASM_0609 PE=4 SV=1	0	17.3434	12.8814	6	6	6	1	590	64.026	5.39	High	High		1.859	69.9	130.1	6	6	0.453	0	11.2256	6
FALSE	High	Master Protein	A0A347Q5L5	Beta-glucosidase OS=Actinosynnema pretiosum subsp. pretiosum OX=103721 GN=APASM_4928 PE=4 SV=1	0	118.726	34.6361	20	23	20	1	742	77.052	4.79	High	High		1.859	69.9	130.1	19	19	2.888	0	70.5416	20
FALSE	High	Master Protein	A0A347PTI1	Ribosome-binding ATPase YchF OS=Actinosynnema pretiosum subsp. pretiosum OX=103721 GN=ychF PE=3 SV=1	0	17.9505	20.0557	6	6	6	1	359	38.687	4.86	High	High		1.859	70	130	6	6	0.874	0	11.2429	6
FALSE	High	Master Protein	A0A347Q7P5	Indole-3-glycerol phosphate synthase OS=Actinosynnema pretiosum subsp. pretiosum OX=103721 GN=trpC PE=3 SV=1	0	13.7293	19.9262	4	5	4	1	271	28.394	5.53	High	High		1.858	70	130	4	4	1.054	0	10.4009	4
FALSE	High	Master Protein	A0A347QAB0	DNA-directed RNA polymerase subunit beta OS=Actinosynnema pretiosum subsp. pretiosum OX=103721 GN=rpoB PE=3 SV=1	0	109.238	21.2931	22	27	22	1	1160	128.254	5.08	High	High		1.856	70	130	20	20	1.371	0	63.7331	22
FALSE	High	Master Protein	A0A347PY26	Peptidase M24 OS=Actinosynnema pretiosum subsp. pretiosum OX=103721 GN=APASM_2289 PE=3 SV=1	0	32.2434	25.7979	7	7	7	1	376	39.046	4.98	High	High		1.854	70.1	129.9	7	7	1.448	0	19.8547	7
FALSE	High	Master Protein	A0A347Q6J1	Nucleotide-binding protein APASM_5254 OS=Actinosynnema pretiosum subsp. pretiosum OX=103721 GN=APASM_5254 PE=3 SV=1	0	48.894	44.7458	11	14	11	1	295	32.456	5.39	High	High		1.852	70.1	129.9	11	11	3.642	0	21.418	11
FALSE	High	Master Protein	A0A347Q7M4	Carbonic anhydrase OS=Actinosynnema pretiosum subsp. pretiosum OX=103721 GN=APASM_5637 PE=4 SV=1	0	43.4277	14.7497	9	9	9	1	739	76.254	6.83	High	High		1.852	70.1	129.9	9	9	0.911	0	22.3915	9
FALSE	High	Master Protein	A0A347PUF6	Oligoribonuclease OS=Actinosynnema pretiosum subsp. pretiosum OX=103721 GN=orn PE=3 SV=1	0	13.654	27.9412	3	3	3	1	204	22.328	4.89	High	High		1.851	70.1	129.9	3	3	0.995	0	8.04916	3
FALSE	High	Master Protein	A0A347Q8R6	Glycogen phosphorylase OS=Actinosynnema pretiosum subsp. pretiosum OX=103721 GN=APASM_6029 PE=4 SV=1	0	36.0221	17.9641	11	11	11	1	835	91.228	5.67	High	High		1.848	70.2	129.8	11	11	0.695	0	19.678	11
FALSE	High	Master Protein	A0A347PRW8	UDP-galactopyranose mutase OS=Actinosynnema pretiosum subsp. pretiosum OX=103721 GN=APASM_0131 PE=4 SV=1	0	51.3475	24.8731	9	11	9	1	394	44.988	5.2	High	High		1.846	70.3	129.7	9	9	1.555	0	30.3492	9
FALSE	High	Master Protein	A0A347QBI9	2-amino-3-ketobutyrate coenzyme A ligase OS=Actinosynnema pretiosum subsp. pretiosum OX=103721 GN=kbl PE=3 SV=1	0	26.8734	14.9746	6	7	6	1	394	42.675	5.27	High	High		1.845	70.3	129.7	6	6	1.081	0	13.2883	6
FALSE	High	Master Protein	A0A347PUP5	Formate dehydrogenase oxidoreductase protein OS=Actinosynnema pretiosum subsp. pretiosum OX=103721 GN=APASM_1108 PE=3 SV=1	0	46.3353	16.3827	9	10	9	1	763	83.584	6.02	High	High		1.845	70.3	129.7	9	9	0.616	0	31.3162	9
FALSE	High	Master Protein	A0A347QBA6	Acetylornithine deacetylase/Succinyl-diaminopimelate desuccinylase and related deacylase OS=Actinosynnema pretiosum subsp. pretiosum OX=103721 GN=APASM_6919 PE=4 SV=1	0	37.4328	17.6972	5	8	5	1	469	49.784	4.88	High	High		1.845	70.3	129.7	5	5	1.783	0	23.3466	5
FALSE	High	Master Protein	A0A347Q6S6	Phosphopantetheinyl transferase PptA OS=Actinosynnema pretiosum subsp. pretiosum OX=103721 GN=APASM_5339 PE=3 SV=1	0.000970874	5.82083	11.9266	3	3	3	1	218	23.731	5.87	High	High		1.844	70.3	129.7	2	2	0.585	0	3.50728	3
FALSE	High	Master Protein	A0A347Q868	Uncharacterized protein OS=Actinosynnema pretiosum subsp. pretiosum OX=103721 GN=APASM_5831 PE=4 SV=1	0.000970874	5.94585	8.27068	3	3	3	1	266	29.07	5.12	High	High		1.84	70.4	129.6	3	3	0.778	0	1.92276	3
FALSE	High	Master Protein	A0A347Q9G5	Thymidylate kinase OS=Actinosynnema pretiosum subsp. pretiosum OX=103721 GN=APASM_6278 PE=4 SV=1	0	32.9997	49.2891	8	9	8	1	211	22.547	5.34	High	High		1.839	70.4	129.6	8	8	2.652	0	18.8041	8
FALSE	High	Master Protein	A0A347PTT1	Assimilatory nitrate reductase large subunit OS=Actinosynnema pretiosum subsp. pretiosum OX=103721 GN=APASM_0794 PE=3 SV=1	0	10.3602	5.90842	3	3	3	1	677	71.781	6.46	High	High		1.838	70.5	129.5	3	3	0.166	0	4.99633	3
FALSE	High	Master Protein	A0A347PV98	Probable cytosol aminopeptidase OS=Actinosynnema pretiosum subsp. pretiosum OX=103721 GN=pepA PE=3 SV=1	0	127.7	52.7054	20	27	20	1	499	51.185	5.58	High	High		1.837	70.5	129.5	20	20	9.926	0	77.0211	20
FALSE	High	Master Protein	A0A347Q569	Ketoglutarate semialdehyde dehydrogenase OS=Actinosynnema pretiosum subsp. pretiosum OX=103721 GN=APASM_4782 PE=4 SV=1	0	12.4728	9.62801	3	3	3	1	457	46.935	4.96	High	High		1.837	70.5	129.5	3	3	0.438	0	7.48962	3
FALSE	High	Master Protein	A0A347PZ95	Malonyl CoA-acyl carrier protein transacylase OS=Actinosynnema pretiosum subsp. pretiosum OX=103721 GN=APASM_2708 PE=4 SV=1	0	32.6178	2.72879	9	10	5	1	5387	557.506	5.17	High	High		1.837	70.5	129.5	6	6	0.094	1	14.9228	9
FALSE	High	Master Protein	A0A347Q900	Arginine--tRNA ligase OS=Actinosynnema pretiosum subsp. pretiosum OX=103721 GN=argS PE=3 SV=1	0	23.3632	11.8182	5	5	5	1	550	59.696	5.38	High	High		1.835	70.6	129.4	5	5	0.365	0	9.84983	5
FALSE	High	Master Protein	A0A347Q792	Ornithine carbamoyltransferase OS=Actinosynnema pretiosum subsp. pretiosum OX=103721 GN=APASM_5505 PE=3 SV=1	0	42.7357	37.0968	7	8	7	1	310	33.664	5.43	High	High		1.833	70.6	129.4	6	6	1.955	0	20.7692	7
FALSE	High	Master Protein	A0A347PTW2	Peptidase M16-like OS=Actinosynnema pretiosum subsp. pretiosum OX=103721 GN=APASM_0825 PE=4 SV=1	0	49.6103	24.2424	8	10	8	1	462	48.924	5.11	High	High		1.831	70.6	129.4	8	8	1.848	0	28.7214	8
FALSE	High	Master Protein	A0A347PWD3	Beta-glucosidase OS=Actinosynnema pretiosum subsp. pretiosum OX=103721 GN=APASM_1696 PE=3 SV=1	0	10.4554	8.35118	4	4	4	1	467	51.669	5.16	High	High		1.829	70.7	129.3	4	4	0.374	0	9.21235	4
FALSE	High	Master Protein	A0A347Q9H1	Regulator of the mannose operon, ManO OS=Actinosynnema pretiosum subsp. pretiosum OX=103721 GN=APASM_6284 PE=4 SV=1	0	30.8833	28.2123	7	7	7	1	358	37.165	5.36	High	High		1.819	70.9	129.1	7	7	1.448	0	16.8521	7
FALSE	High	Master Protein	A0A347Q6M2	S-adenosylmethionine synthase OS=Actinosynnema pretiosum subsp. pretiosum OX=103721 GN=metK PE=3 SV=1	0	61.2719	34	10	12	10	1	400	42.342	5.05	High	High		1.819	70.9	129.1	10	10	2.511	0	28.8093	10
FALSE	High	Master Protein	A0A347PVQ6	D-xylose transport ATP-binding protein XylG OS=Actinosynnema pretiosum subsp. pretiosum OX=103721 GN=APASM_1469 PE=4 SV=1	0	10.1946	15.1751	3	4	3	1	257	27.352	5.67	High	High		1.814	71.1	128.9	3	3	0.668	0	5.85536	3
FALSE	High	Master Protein	A0A347PWX7	Ribose-phosphate pyrophosphokinase OS=Actinosynnema pretiosum subsp. pretiosum OX=103721 GN=APASM_1890 PE=4 SV=1	0	16.9284	10.0649	3	5	3	1	308	33.388	6.52	High	High		1.812	71.1	128.9	3	3	0.896	0	11.2082	3
FALSE	High	Master Protein	A0A347PWZ9	Alcohol dehydrogenase OS=Actinosynnema pretiosum subsp. pretiosum OX=103721 GN=APASM_1912 PE=3 SV=1	0	37.4314	22.3214	5	6	5	1	336	34.296	5.06	High	High		1.81	71.2	128.8	5	5	1.683	0	19.2884	5
FALSE	High	Master Protein	A0A347Q9X8	Malate dehydrogenase OS=Actinosynnema pretiosum subsp. pretiosum OX=103721 GN=mdh PE=3 SV=1	0	76.9823	44.9848	10	15	10	1	329	34.625	5.15	High	High		1.805	71.3	128.7	11	11	7.577	0	47.0498	10
FALSE	High	Master Protein	A0A347PYM4	Response regulator receiver:Transcriptional regulatory protein, C-terminal OS=Actinosynnema pretiosum subsp. pretiosum OX=103721 GN=APASM_2487 PE=4 SV=1	0	31.9139	28.821	6	7	6	1	229	25.484	7.08	High	High		1.805	71.3	128.7	6	6	2.162	0	15.893	6
FALSE	High	Master Protein	A0A347Q6K5	Riboflavin synthase eubacterial/eukaryotic OS=Actinosynnema pretiosum subsp. pretiosum OX=103721 GN=APASM_5268 PE=4 SV=1	0	7.47841	23.5849	3	3	3	1	212	21.988	4.89	High	High		1.804	71.3	128.7	3	3	0.874	0	5.22906	3
FALSE	High	Master Protein	A0A347PUA4	Nicotinate phosphoribosyltransferase OS=Actinosynnema pretiosum subsp. pretiosum OX=103721 GN=APASM_0967 PE=3 SV=1	0	21.4725	12.357	6	7	6	1	437	46.361	5.86	High	High		1.8	71.4	128.6	6	6	1.239	0	14.5942	6
FALSE	High	Master Protein	A0A347PS07	Arogenate dehydrogenase OS=Actinosynnema pretiosum subsp. pretiosum OX=103721 GN=APASM_0170 PE=4 SV=1	0	11.3732	12.8931	3	4	3	1	318	31.767	5.4	High	High		1.797	71.5	128.5	3	3	0.624	0	7.59506	3
FALSE	High	Master Protein	A0A347PU67	DNA helicase OS=Actinosynnema pretiosum subsp. pretiosum OX=103721 GN=APASM_0930 PE=4 SV=1	0	49.5185	17.6471	10	10	10	1	748	82.254	6.52	High	High		1.795	71.6	128.4	10	10	0.571	0	27.9683	10
FALSE	High	Master Protein	A0A347PXJ4	3-hydroxybutyryl-CoA dehydrogenase OS=Actinosynnema pretiosum subsp. pretiosum OX=103721 GN=APASM_2107 PE=4 SV=1	0	50.134	41.2587	8	9	8	1	286	30.271	5.57	High	High		1.795	71.6	128.4	8	8	1.683	0	25.1966	8
FALSE	High	Master Protein	A0A347Q9E4	Serine phosphatase RsbU, regulator of sigma subunit OS=Actinosynnema pretiosum subsp. pretiosum OX=103721 GN=APASM_6257 PE=4 SV=1	0	16.1908	13.2479	7	7	7	1	468	51.354	7.14	High	High		1.793	71.6	128.4	7	7	0.711	0	10.0654	7
FALSE	High	Master Protein	A0A347PTB6	Tricorn protease homolog OS=Actinosynnema pretiosum subsp. pretiosum OX=103721 GN=APASM_0629 PE=3 SV=1	0	18.7132	8.22306	7	7	7	1	1058	114.009	5.62	High	High		1.793	71.6	128.4	7	7	0.215	0	15.8666	7
FALSE	High	Master Protein	A0A347PXV0	Acetoacetyl-CoA reductase OS=Actinosynnema pretiosum subsp. pretiosum OX=103721 GN=APASM_2213 PE=4 SV=1	0	18.4174	22.807	4	5	4	1	228	23.522	5.95	High	High		1.792	71.6	128.4	4	4	1.424	0	9.29176	4
FALSE	High	Master Protein	A0A347PS74	Acetyl-coenzyme A synthetase OS=Actinosynnema pretiosum subsp. pretiosum OX=103721 GN=acsA PE=3 SV=1	0	106.171	36.2018	19	22	19	1	674	73.152	5.34	High	High		1.792	71.6	128.4	19	19	2.57	0	55.8096	19
FALSE	High	Master Protein	A0A347PWG5	Aspartate--tRNA(Asp/Asn) ligase OS=Actinosynnema pretiosum subsp. pretiosum OX=103721 GN=aspS PE=3 SV=1	0	127.143	48.4797	24	31	24	1	592	65.18	5.35	High	High		1.791	71.6	128.4	24	24	5.884	0	75.436	24
FALSE	High	Master Protein	A0A347PXM0	N-carbamoylputrescine amidase OS=Actinosynnema pretiosum subsp. pretiosum OX=103721 GN=APASM_2133 PE=4 SV=1	0	43.791	43.5714	10	12	10	1	280	31.244	4.96	High	High		1.791	71.6	128.4	9	9	4.623	0	23.7053	10
FALSE	High	Master Protein	A0A347Q9Y7	Bifunctional purine biosynthesis protein PurH OS=Actinosynnema pretiosum subsp. pretiosum OX=103721 GN=purH PE=3 SV=1	0	32.8765	19.1205	9	9	9	1	523	54.68	5.6	High	High		1.79	71.7	128.3	9	9	1.219	0	20.4349	9
FALSE	High	Master Protein	A0A347Q9T7	Nucleoside ABC transporter, periplasmic nucleoside-binding protein OS=Actinosynnema pretiosum subsp. pretiosum OX=103721 GN=APASM_6400 PE=4 SV=1	0	85.6322	43.7173	15	19	15	1	382	38.926	5.39	High	High		1.789	71.7	128.3	16	16	4.754	0	52.3518	15
FALSE	High	Master Protein	A0A347Q9B8	Histidine ammonia-lyase OS=Actinosynnema pretiosum subsp. pretiosum OX=103721 GN=APASM_6231 PE=3 SV=1	0	15.5141	10.338	5	5	5	1	503	52.368	6.54	High	High		1.789	71.7	128.3	5	5	0.468	0	5.89453	5
FALSE	High	Master Protein	A0A347PVL4	Galactokinase OS=Actinosynnema pretiosum subsp. pretiosum OX=103721 GN=APASM_1427 PE=3 SV=1	0	17.7819	14.7208	5	5	5	1	394	40.547	5.02	High	High		1.789	71.7	128.3	5	5	0.65	0	9.92339	5
FALSE	High	Master Protein	A0A347PTW1	Zinc protease OS=Actinosynnema pretiosum subsp. pretiosum OX=103721 GN=APASM_0824 PE=4 SV=1	0	52.1875	24.2718	9	11	9	1	412	44.568	5.12	High	High		1.787	71.8	128.2	8	8	2.36	0	29.2498	9
FALSE	High	Master Protein	A0A347PWE9	GTP pyrophosphokinase OS=Actinosynnema pretiosum subsp. pretiosum OX=103721 GN=APASM_1712 PE=3 SV=1	0	15.9008	5.92992	4	4	4	1	742	82.395	8.25	High	High		1.783	71.9	128.1	4	4	0.202	0	8.12026	4
FALSE	High	Master Protein	A0A347PVI5	GTPase HflX OS=Actinosynnema pretiosum subsp. pretiosum OX=103721 GN=hflX PE=3 SV=1	0	12.1457	7.5	3	3	3	1	480	52.163	5.36	High	High		1.782	71.9	128.1	3	3	0.292	0	3.87227	3
FALSE	High	Master Protein	A0A347Q744	Putative glutamate--cysteine ligase 2 OS=Actinosynnema pretiosum subsp. pretiosum OX=103721 GN=APASM_5457 PE=3 SV=1	0	12.8696	18.7328	5	5	5	1	363	38.553	5.44	High	High		1.781	71.9	128.1	4	4	0.896	0	5.96805	5
FALSE	High	Master Protein	A0A347PVJ8	Putative glutamate binding protein OS=Actinosynnema pretiosum subsp. pretiosum OX=103721 GN=APASM_1411 PE=3 SV=1	0	81.4992	61.3559	15	17	15	1	295	31.44	5.4	High	High		1.78	71.9	128.1	15	15	4.484	0	45.7521	15
FALSE	High	Master Protein	A0A347Q992	Methionine gamma-lyase OS=Actinosynnema pretiosum subsp. pretiosum OX=103721 GN=APASM_6205 PE=3 SV=1	0	24.9995	14.4522	4	4	4	1	429	45.337	6.02	High	High		1.779	72	128	4	4	0.492	0	12.4674	4
FALSE	High	Master Protein	A0A347PXX6	GGDEF domain protein OS=Actinosynnema pretiosum subsp. pretiosum OX=103721 GN=APASM_2239 PE=4 SV=1	0	52.8159	28.0702	9	10	9	1	399	43.381	6.02	High	High		1.778	72	128	9	9	1.512	0	33.6996	9
FALSE	High	Master Protein	A0A347Q710	Uncharacterized protein OS=Actinosynnema pretiosum subsp. pretiosum OX=103721 GN=APASM_5423 PE=4 SV=1	0	46.4948	31.4534	9	12	9	1	461	50.3	5.31	High	High		1.773	72.1	127.9	8	9	1.894	0	29.5689	9
FALSE	High	Master Protein	A0A347Q8I5	DNA-binding protein in cluster with Type I restriction-modification system OS=Actinosynnema pretiosum subsp. pretiosum OX=103721 GN=APASM_5948 PE=4 SV=1	0	9.76959	16.0142	3	3	3	1	281	31.477	8.27	High	High		1.772	72.1	127.9	3	3	0.468	0	5.70798	3
FALSE	High	Master Protein	A0A347PV79	Pyruvate dehydrogenase E1 component OS=Actinosynnema pretiosum subsp. pretiosum OX=103721 GN=APASM_1292 PE=4 SV=1	0	297.045	51.7954	47	69	47	1	919	102.09	6.3	High	High		1.77	72.2	127.8	53	53	17.957	0	195.077	47
FALSE	High	Master Protein	A0A347Q8U7	3-ketoacyl-CoA thiolase OS=Actinosynnema pretiosum subsp. pretiosum OX=103721 GN=APASM_6060 PE=3 SV=1	0	50.8974	32.7456	9	10	9	1	397	40.267	6.1	High	High		1.77	72.2	127.8	9	9	2.162	0	28.8275	9
FALSE	High	Master Protein	A0A347PYD4	Histidine kinase OS=Actinosynnema pretiosum subsp. pretiosum OX=103721 GN=APASM_2397 PE=4 SV=1	0	14.2817	2.09314	3	3	3	1	1911	203.116	10.39	High	High		1.769	72.2	127.8	3	3	0.076	0	5.92456	3
FALSE	High	Master Protein	A0A347Q6Q4	Alanine--tRNA ligase OS=Actinosynnema pretiosum subsp. pretiosum OX=103721 GN=alaS PE=3 SV=1	0	195.788	45.618	36	45	36	1	890	95.921	5.35	High	High		1.768	72.2	127.8	34	34	5.158	0	123.693	36
FALSE	High	Master Protein	A0A347PS04	3-ketoacyl-CoA thiolase OS=Actinosynnema pretiosum subsp. pretiosum OX=103721 GN=APASM_0167 PE=3 SV=1	0.000970874	4.77905	12.4365	3	3	3	1	394	41.061	6.96	High	High		1.768	72.3	127.7	2	2	0.413	0	1.7934	3
FALSE	High	Master Protein	A0A347PTE3	3-ketoacyl-CoA thiolase OS=Actinosynnema pretiosum subsp. pretiosum OX=103721 GN=APASM_0656 PE=3 SV=1	0	53.6677	42.3645	12	13	12	1	406	42.179	5.05	High	High		1.767	72.3	127.7	12	12	2.311	0	32.98	12
FALSE	High	Master Protein	A0A347Q7A2	Phenylalanine--tRNA ligase beta subunit OS=Actinosynnema pretiosum subsp. pretiosum OX=103721 GN=pheT PE=3 SV=1	0	66.0368	20.7273	13	17	13	1	825	87.652	5.17	High	High		1.765	72.3	127.7	14	14	1.342	0	37.0722	13
FALSE	High	Master Protein	A0A347Q1L0	Putative ATP/GTP-binding protein OS=Actinosynnema pretiosum subsp. pretiosum OX=103721 GN=APASM_3523 PE=4 SV=1	0	18.1466	16.9054	4	5	4	1	349	37.092	5.72	High	High		1.76	72.5	127.5	4	4	0.896	0	10.4897	4
FALSE	High	Master Protein	A0A347Q7G2	SAM-dependent methyltransferase OS=Actinosynnema pretiosum subsp. pretiosum OX=103721 GN=APASM_5575 PE=4 SV=1	0	7.47781	9.78261	3	3	3	1	276	29.828	5.35	High	High		1.76	72.5	127.5	2	2	0.501	0	6.99134	3
FALSE	High	Master Protein	A0A347PTD6	Uncharacterized protein OS=Actinosynnema pretiosum subsp. pretiosum OX=103721 GN=APASM_0649 PE=4 SV=1	0	64.3496	31.9927	14	15	14	1	547	59.548	5.15	High	High		1.759	72.5	127.5	14	14	2.162	0	39.4962	14
FALSE	High	Master Protein	A0A347QA16	Inosine-5'-monophosphate dehydrogenase, catalytic domain OS=Actinosynnema pretiosum subsp. pretiosum OX=103721 GN=APASM_6479 PE=4 SV=1	0	60.0453	35.809	12	14	12	1	377	39.566	5.35	High	High		1.754	72.6	127.4	12	12	3.329	0	39.5874	12
FALSE	High	Master Protein	A0A347PXK9	Threonine--tRNA ligase OS=Actinosynnema pretiosum subsp. pretiosum OX=103721 GN=thrS PE=3 SV=1	0	85.7214	32.6347	21	23	21	1	668	74.607	5.76	High	High		1.753	72.6	127.4	21	21	2.332	0	53.7223	21
FALSE	High	Master Protein	A0A347Q8J8	3-isopropylmalate dehydratase small subunit OS=Actinosynnema pretiosum subsp. pretiosum OX=103721 GN=leuD PE=3 SV=1	0	34.5361	40.5	6	7	6	1	200	22.175	5	High	High		1.753	72.7	127.3	6	6	2.162	0	18.3957	6
FALSE	High	Master Protein	A0A347PYR8	Uncharacterized protein OS=Actinosynnema pretiosum subsp. pretiosum OX=103721 GN=APASM_2531 PE=4 SV=1	0	15.3494	3.98284	6	6	6	1	1632	175.174	6.1	High	High		1.749	72.8	127.2	6	6	0.153	0	8.86821	6
FALSE	High	Master Protein	A0A347PSV4	Glutamate--cysteine ligase OS=Actinosynnema pretiosum subsp. pretiosum OX=103721 GN=APASM_0467 PE=4 SV=1	0	24.1151	14.2857	5	5	4	1	497	55.502	5.55	High	High		1.749	72.8	127.2	5	5	0.487	1	13.7519	5
FALSE	High	Master Protein	A0A347QA89	50S ribosomal protein L16 OS=Actinosynnema pretiosum subsp. pretiosum OX=103721 GN=rplP PE=3 SV=1	0	50.9157	48.9209	5	10	5	1	139	15.737	11.5	High	High		1.748	72.8	127.2	6	6	25.827	0	32.0429	5
FALSE	High	Master Protein	A0A347Q6H3	Transaldolase OS=Actinosynnema pretiosum subsp. pretiosum OX=103721 GN=tal PE=3 SV=1	0	174.062	61.0811	20	34	20	1	370	39.243	4.81	High	High		1.748	72.8	127.2	22	22	19.893	0	94.5594	20
FALSE	High	Master Protein	A0A347PW12	Quinone oxidoreductase OS=Actinosynnema pretiosum subsp. pretiosum OX=103721 GN=APASM_1575 PE=4 SV=1	0	9.54509	11.9497	3	3	3	1	318	33.794	5.9	High	High		1.744	72.9	127.1	3	3	0.468	0	3.40635	3
FALSE	High	Master Protein	A0A347Q7U6	Isoleucine--tRNA ligase OS=Actinosynnema pretiosum subsp. pretiosum OX=103721 GN=ileS PE=3 SV=1	0	37.9518	12.3433	11	11	11	1	1037	115.492	5.08	High	High		1.743	72.9	127.1	11	11	0.515	0	20.0428	11
FALSE	High	Master Protein	A0A347PWI1	DegT/DnrJ/EryC1/StrS aminotransferase OS=Actinosynnema pretiosum subsp. pretiosum OX=103721 GN=APASM_1744 PE=3 SV=1	0	8.23715	11.3208	3	3	3	1	371	39.729	5.95	High	High		1.743	72.9	127.1	3	3	0.413	0	2.90957	3
FALSE	High	Master Protein	A0A347QB66	Flavohemoprotein OS=Actinosynnema pretiosum subsp. pretiosum OX=103721 GN=APASM_6879 PE=3 SV=1	0	40.2437	28.2383	9	9	9	1	386	43.115	6.81	High	High		1.742	72.9	127.1	9	9	1.154	0	21.1375	9
FALSE	High	Master Protein	A0A347Q8X9	ATP synthase gamma chain OS=Actinosynnema pretiosum subsp. pretiosum OX=103721 GN=atpG PE=3 SV=1	0	30.3929	21.4744	6	6	6	1	312	33.433	6.19	High	High		1.741	73	127	6	6	1.371	0	16.8007	6
FALSE	High	Master Protein	A0A347Q6H7	6-phosphogluconolactonase OS=Actinosynnema pretiosum subsp. pretiosum OX=103721 GN=pgl PE=3 SV=1	0	12.4074	16.9884	3	3	3	1	259	27.151	5.64	High	High		1.738	73	127	3	3	0.468	0	7.97426	3
FALSE	High	Master Protein	A0A347Q9Y3	Bifunctional protein FolD OS=Actinosynnema pretiosum subsp. pretiosum OX=103721 GN=folD PE=3 SV=1	0	23.3279	15.625	4	5	4	1	288	29.627	5.67	High	High		1.738	73	127	3	3	0.968	0	15.2715	4
FALSE	High	Master Protein	A0A347Q5X7	AclJ OS=Actinosynnema pretiosum subsp. pretiosum OX=103721 GN=APASM_5040 PE=4 SV=1	0	20.9683	46.5409	6	6	6	1	159	17.92	5.6	High	High		1.738	73	127	5	5	2.981	0	9.89437	6
FALSE	High	Master Protein	A0A347PUI4	Delta-1-pyrroline-5-carboxylate dehydrogenase OS=Actinosynnema pretiosum subsp. pretiosum OX=103721 GN=APASM_1047 PE=4 SV=1	0	60.9261	33.0258	14	16	14	1	542	58.151	5.78	High	High		1.737	73.1	126.9	13	13	2.054	0	35.186	14
FALSE	High	Master Protein	A0A347PUL2	NAD-specific glutamate dehydrogenase OS=Actinosynnema pretiosum subsp. pretiosum OX=103721 GN=APASM_1075 PE=4 SV=1	0	44.8833	10.8091	16	16	16	1	1619	177.959	5.25	High	High		1.736	73.1	126.9	16	16	0.407	0	28.3201	16
FALSE	High	Master Protein	A0A347PS03	Uncharacterized protein OS=Actinosynnema pretiosum subsp. pretiosum OX=103721 GN=APASM_0166 PE=4 SV=1	0	12.5176	18.3575	4	4	4	1	207	22.204	5.22	High	High		1.736	73.1	126.9	3	3	1.031	0	10.0159	4
FALSE	High	Master Protein	A0A347PXQ9	Carbonic anhydrase OS=Actinosynnema pretiosum subsp. pretiosum OX=103721 GN=APASM_2172 PE=4 SV=1	0	25.7481	28.2723	3	4	3	1	191	21.202	6.86	High	High		1.736	73.1	126.9	3	3	1.512	0	17.5557	3
FALSE	High	Master Protein	A0A347PTG9	Fructose-1,6-bisphosphatase OS=Actinosynnema pretiosum subsp. pretiosum OX=103721 GN=APASM_0682 PE=3 SV=1	0	44.8892	26.8571	7	8	7	1	350	36.899	5.14	High	High		1.736	73.1	126.9	7	7	1.512	0	23.929	7
FALSE	High	Master Protein	A0A347Q7M6	Aromatic-L-amino-acid decarboxylase OS=Actinosynnema pretiosum subsp. pretiosum OX=103721 GN=APASM_5639 PE=3 SV=1	0	14.9467	15.1515	5	5	5	1	462	49.078	5.59	High	High		1.734	73.2	126.8	5	5	0.65	0	11.1029	5
FALSE	High	Master Protein	A0A347PVL1	Putative prolyl oligopeptidase family protein OS=Actinosynnema pretiosum subsp. pretiosum OX=103721 GN=APASM_1424 PE=4 SV=1	0	42.2822	17.9412	10	11	10	1	680	74.064	5.26	High	High		1.732	73.2	126.8	10	10	0.884	0	23.3717	10
FALSE	High	Master Protein	A0A347Q2V7	Glutathione S-transferase, omega OS=Actinosynnema pretiosum subsp. pretiosum OX=103721 GN=APASM_3970 PE=4 SV=1	0	7.04768	10	3	3	3	1	350	39.039	5.34	High	High		1.731	73.2	126.8	3	3	0.334	0	3.18655	3
FALSE	High	Master Protein	A0A347Q7M7	Acyl-CoA thioesterase II OS=Actinosynnema pretiosum subsp. pretiosum OX=103721 GN=APASM_5640 PE=4 SV=1	0	24.3054	19.6774	6	6	6	1	310	33.862	6.01	High	High		1.731	73.2	126.8	6	6	0.931	0	13.388	6
FALSE	High	Master Protein	A0A347PXZ6	tRNA (adenine(58)-N(1))-methyltransferase TrmI OS=Actinosynnema pretiosum subsp. pretiosum OX=103721 GN=APASM_2259 PE=3 SV=1	0	11.2557	13.4545	3	3	3	1	275	29.964	7.39	High	High		1.73	73.3	126.7	3	3	0.501	0	4.50952	3
FALSE	High	Master Protein	A0A347Q7R1	Histidinol-phosphate aminotransferase OS=Actinosynnema pretiosum subsp. pretiosum OX=103721 GN=hisC PE=3 SV=1	0	21.6386	15.4047	4	4	4	1	383	41.011	5.25	High	High		1.73	73.3	126.7	4	4	0.492	0	12.6896	4
FALSE	High	Master Protein	A0A1U9Y7R9	Lipopolysaccharide biosynthesis protein RffA OS=Actinosynnema pretiosum subsp. pretiosum OX=103721 GN=APASM_3226 PE=3 SV=1	0	25.7438	28.866	9	9	9	1	388	42.187	6.06	High	High		1.729	73.3	126.7	9	9	1.371	0	20.9264	9
FALSE	High	Master Protein	A0A347QAC6	Aminotransferase OS=Actinosynnema pretiosum subsp. pretiosum OX=103721 GN=APASM_6589 PE=3 SV=1	0	54.9144	27.6029	9	11	8	1	413	43.523	5.39	High	High		1.729	73.3	126.7	8	8	3.084	0	33.8105	9
FALSE	High	Master Protein	A0A347PTZ1	NADPH-dependent F420 reductase OS=Actinosynnema pretiosum subsp. pretiosum OX=103721 GN=APASM_0854 PE=4 SV=1	0	15.169	26.5766	4	4	4	1	222	22.775	5.85	High	High		1.728	73.3	126.7	4	4	0.848	0	9.90356	4
FALSE	High	Master Protein	A0A347Q603	cAMP-binding protein OS=Actinosynnema pretiosum subsp. pretiosum OX=103721 GN=APASM_5066 PE=4 SV=1	0	11.8974	12.3932	4	5	4	1	468	51.408	5.97	High	High		1.728	73.3	126.7	4	4	0.509	0	7.34599	4
FALSE	High	Master Protein	A0A347Q7E3	Peptidyl-prolyl cis-trans isomerase OS=Actinosynnema pretiosum subsp. pretiosum OX=103721 GN=APASM_5556 PE=3 SV=1	0	18.47	37.9032	5	5	5	1	124	12.899	5.45	High	High		1.726	73.4	126.6	4	5	5.813	0	12.0766	5
FALSE	High	Master Protein	A0A347Q291	Uncharacterized protein OS=Actinosynnema pretiosum subsp. pretiosum OX=103721 GN=APASM_3754 PE=4 SV=1	0	23.3223	45.9016	5	7	5	1	122	13.394	5.85	High	High		1.724	73.4	126.6	6	6	6.197	0	17.1716	5
FALSE	High	Master Protein	A0A347Q6D9	Iron-sulfur cluster assembly protein SufD OS=Actinosynnema pretiosum subsp. pretiosum OX=103721 GN=APASM_5202 PE=4 SV=1	0	23.6494	19.2308	5	5	5	1	390	41.507	5.16	High	High		1.723	73.4	126.6	5	5	0.73	0	10.3929	5
FALSE	High	Master Protein	A0A347QA84	50S ribosomal protein L5 OS=Actinosynnema pretiosum subsp. pretiosum OX=103721 GN=rplE PE=3 SV=1	0	22.5141	34.2246	6	7	6	1	187	21.149	9.47	High	High		1.722	73.5	126.5	6	6	2.455	0	17.8359	6
FALSE	High	Master Protein	A0A347PU05	Glutamine-dependent NAD(+) synthetase OS=Actinosynnema pretiosum subsp. pretiosum OX=103721 GN=nadE PE=3 SV=1	0	23.9483	10.1576	5	5	5	1	571	61.369	5.25	High	High		1.717	73.6	126.4	5	5	0.616	0	14.4885	5
FALSE	High	Master Protein	A0A347Q7F1	Acylamino-acid-releasing enzyme OS=Actinosynnema pretiosum subsp. pretiosum OX=103721 GN=APASM_5564 PE=4 SV=1	0	34.2407	22.3301	9	9	9	1	618	65.945	5.29	High	High		1.712	73.7	126.3	8	8	0.808	0	24.7378	9
FALSE	High	Master Protein	A0A347Q7M5	6-phosphogluconate dehydrogenase, decarboxylating OS=Actinosynnema pretiosum subsp. pretiosum OX=103721 GN=APASM_5638 PE=3 SV=1	0	49.3158	29.2276	11	13	11	1	479	51.455	5.24	High	High		1.708	73.8	126.2	11	11	2.311	0	27.7331	11
FALSE	High	Master Protein	A0A347Q7S3	Uncharacterized protein, similar to the N-terminal domain of Lon protease OS=Actinosynnema pretiosum subsp. pretiosum OX=103721 GN=APASM_5686 PE=4 SV=1	0	20.434	19.1589	4	4	4	1	214	23.914	5.83	High	High		1.707	73.9	126.1	4	4	1.154	0	11.4898	4
FALSE	High	Master Protein	A0A347PX04	Response regulator, two-component system OS=Actinosynnema pretiosum subsp. pretiosum OX=103721 GN=APASM_1917 PE=4 SV=1	0	23.8551	26.1468	4	4	4	1	218	23.674	5.36	High	High		1.707	73.9	126.1	4	4	0.848	0	13.1398	4
FALSE	High	Master Protein	A0A347PXV2	Ferrochelatase OS=Actinosynnema pretiosum subsp. pretiosum OX=103721 GN=hemH PE=3 SV=1	0	14.6304	15.6977	4	4	4	1	344	37.383	5.05	High	High		1.706	73.9	126.1	4	4	0.52	0	7.67878	4
FALSE	High	Master Protein	A0A347PVJ1	ATPase involved in DNA repair OS=Actinosynnema pretiosum subsp. pretiosum OX=103721 GN=APASM_1404 PE=4 SV=1	0	34.3645	21.4286	8	8	8	1	448	49.756	5.72	High	High		1.705	73.9	126.1	7	7	0.848	0	19.3496	8
FALSE	High	Master Protein	A0A347PTE6	Cystathionine gamma-lyase OS=Actinosynnema pretiosum subsp. pretiosum OX=103721 GN=APASM_0659 PE=3 SV=1	0	18.2257	18.799	4	4	4	1	383	40.577	5.34	High	High		1.704	74	126	4	4	0.585	0	11.4374	4
FALSE	High	Master Protein	A0A347PS50	Arsenical pump-driving ATPase OS=Actinosynnema pretiosum subsp. pretiosum OX=103721 GN=APASM_0213 PE=4 SV=1	0	19.8201	18.4492	6	6	6	1	374	40.163	6.35	High	High		1.703	74	126	5	5	0.823	0	11.255	6
FALSE	High	Master Protein	A0A347PRR5	Putative cytochrome P450 hydroxylase OS=Actinosynnema pretiosum subsp. pretiosum OX=103721 GN=APASM_0078 PE=3 SV=1	0	23.1928	14.878	4	5	4	1	410	44.683	5.68	High	High		1.702	74	126	4	4	0.616	0	16.0342	4
FALSE	High	Master Protein	A0A347PS56	PxORF73 peptide OS=Actinosynnema pretiosum subsp. pretiosum OX=103721 GN=APASM_0219 PE=4 SV=1	0	24.3423	14.4928	5	5	5	1	414	43.887	5.3	High	High		1.702	74	126	5	5	0.585	0	13.9282	5
FALSE	High	Master Protein	A0A347Q6C8	DNTP triphosphohydrolase, putative OS=Actinosynnema pretiosum subsp. pretiosum OX=103721 GN=APASM_5191 PE=3 SV=1	0	12.271	9.1954	3	4	3	1	522	56.536	6.04	High	High		1.702	74	126	3	3	0.359	0	8.31209	3
FALSE	High	Master Protein	A0A347Q6I4	Phosphoglycerate kinase OS=Actinosynnema pretiosum subsp. pretiosum OX=103721 GN=pgk PE=3 SV=1	0	143.758	78.866	27	33	27	1	388	40.835	5.01	High	High		1.698	74.1	125.9	26	27	14.317	0	87.0839	27
FALSE	High	Master Protein	A0A347Q8A1	Elongation factor Ts OS=Actinosynnema pretiosum subsp. pretiosum OX=103721 GN=tsf PE=3 SV=1	0	101.711	62.7306	18	22	18	1	271	29.146	5.16	High	High		1.697	74.1	125.9	18	18	10.22	0	58.5765	18
FALSE	High	Master Protein	A0A347PTN5	Cytosol aminopeptidase PepA OS=Actinosynnema pretiosum subsp. pretiosum OX=103721 GN=APASM_0748 PE=3 SV=1	0	43.2215	36.7033	12	13	12	1	455	47.33	5.2	High	High		1.697	74.2	125.8	11	11	1.807	0	29.5385	12
FALSE	High	Master Protein	A0A347PZA9	Malonyl CoA-acyl carrier protein transacylase OS=Actinosynnema pretiosum subsp. pretiosum OX=103721 GN=APASM_2722 PE=4 SV=1	0	8.29588	0.592508	3	4	1	1	5232	541.969	5	High	High		1.697	74.2	125.8	1	1	0.035	0	4.13556	3
FALSE	High	Master Protein	A0A347PV74	3-oxoacyl-[acyl-carrier-protein] synthase 3 OS=Actinosynnema pretiosum subsp. pretiosum OX=103721 GN=fabH PE=3 SV=1	0	10.9104	10.4615	4	4	4	1	325	33.591	5.1	High	High		1.694	74.2	125.8	4	4	0.719	0	6.74367	4
FALSE	High	Master Protein	B5A9Q6	Lipopolysaccharide biosynthesis protein RffA OS=Actinosynnema pretiosum subsp. pretiosum OX=103721 GN=mbcE PE=3 SV=1	0	59.2874	43.8144	12	14	12	1	388	42.116	5.45	High	High		1.693	74.3	125.7	14	14	3.329	0	35.0157	12
FALSE	High	Master Protein	A0A347Q6L1	Methionyl-tRNA formyltransferase OS=Actinosynnema pretiosum subsp. pretiosum OX=103721 GN=fmt PE=3 SV=1	0	7.16396	10.3226	3	3	3	1	310	32.882	7.15	High	High		1.693	74.3	125.7	3	3	0.35	0	3.97826	3
FALSE	High	Master Protein	A0A347Q8P5	Electron transfer flavoprotein, beta subunit OS=Actinosynnema pretiosum subsp. pretiosum OX=103721 GN=APASM_6008 PE=4 SV=1	0	8.97289	9.65251	3	3	3	1	259	27.093	5.06	High	High		1.692	74.3	125.7	3	3	0.54	0	6.08794	3
FALSE	High	Master Protein	A0A347PRX6	Uncharacterized protein OS=Actinosynnema pretiosum subsp. pretiosum OX=103721 GN=APASM_0139 PE=4 SV=1	0	12.1282	18.1319	3	4	3	1	182	19.623	4.97	High	High		1.692	74.3	125.7	3	3	1.31	0	6.8983	3
FALSE	High	Master Protein	A0A347Q7Z8	4-hydroxy-tetrahydrodipicolinate synthase OS=Actinosynnema pretiosum subsp. pretiosum OX=103721 GN=dapA PE=3 SV=1	0	18.0618	16.1074	4	5	4	1	298	31.028	5.25	High	High		1.692	74.3	125.7	4	4	1.054	0	12.2772	4
FALSE	High	Master Protein	A0A347PVV0	Uroporphyrinogen decarboxylase OS=Actinosynnema pretiosum subsp. pretiosum OX=103721 GN=hemE PE=3 SV=1	0	28.8534	19.837	5	7	5	1	368	39.608	5.47	High	High		1.689	74.4	125.6	4	5	0.957	0	17.7346	5
FALSE	High	Master Protein	A0A347PTK7	Oligopeptide ABC transporter, periplasmic oligopeptide-binding protein OppA OS=Actinosynnema pretiosum subsp. pretiosum OX=103721 GN=APASM_0720 PE=4 SV=1	0	140.209	45.5446	26	33	26	1	606	65.252	5.06	High	High		1.688	74.4	125.6	27	27	12.738	0	78.6288	26
FALSE	High	Master Protein	A0A347Q6H2	Transketolase OS=Actinosynnema pretiosum subsp. pretiosum OX=103721 GN=APASM_5235 PE=3 SV=1	0	153.133	63.5674	21	29	21	1	527	56.224	4.98	High	High		1.686	74.4	125.6	21	21	10.86	0	87.6724	21
FALSE	High	Master Protein	A0A347QB27	Phosphoribosylamine--glycine ligase OS=Actinosynnema pretiosum subsp. pretiosum OX=103721 GN=purD PE=3 SV=1	0	10.2316	7.87589	4	4	4	1	419	42.654	5.02	High	High		1.685	74.5	125.5	4	4	0.551	0	6.16587	4
FALSE	High	Master Protein	A0A347Q8P4	Electron transfer flavoprotein, alpha subunit OS=Actinosynnema pretiosum subsp. pretiosum OX=103721 GN=APASM_6007 PE=4 SV=1	0	53.7319	35.1097	7	8	7	1	319	32.489	5.22	High	High		1.683	74.5	125.5	6	6	2.162	0	30.7851	7
FALSE	High	Master Protein	A0A347Q3E2	Alpha-aspartyl dipeptidase Peptidase E OS=Actinosynnema pretiosum subsp. pretiosum OX=103721 GN=APASM_4155 PE=3 SV=1	0	12.3805	15.261	3	4	3	1	249	26.143	5.59	High	High		1.683	74.6	125.4	3	3	1.031	0	7.38789	3
FALSE	High	Master Protein	A0A347PWM9	CobN component of cobalt chelatase involved in B12 biosynthesis OS=Actinosynnema pretiosum subsp. pretiosum OX=103721 GN=APASM_1792 PE=4 SV=1	0	32.9673	8.80134	9	9	8	1	1193	129.415	5.01	High	High		1.678	74.7	125.3	8	8	0.405	0	19.845	9
FALSE	High	Master Protein	A0A347PVR2	Polyphosphate glucokinase OS=Actinosynnema pretiosum subsp. pretiosum OX=103721 GN=APASM_1475 PE=4 SV=1	0	29.2213	52.5692	9	9	9	1	253	26.273	5.14	High	High		1.676	74.7	125.3	8	8	2.981	0	19.6457	9
FALSE	High	Master Protein	A0A347QA38	Alanine racemase OS=Actinosynnema pretiosum subsp. pretiosum OX=103721 GN=APASM_6501 PE=3 SV=1	0	20.4394	24.3169	6	6	6	1	366	39.03	6.2	High	High		1.676	74.7	125.3	6	6	1.371	0	12.9599	6
FALSE	High	Master Protein	A0A347PVY1	5-amino-6-(5-phosphoribosylamino)uracil reductase OS=Actinosynnema pretiosum subsp. pretiosum OX=103721 GN=APASM_1544 PE=4 SV=1	0	11.4607	18	3	3	3	1	250	25.684	5.33	High	High		1.675	74.8	125.2	3	3	0.778	0	7.44872	3
FALSE	High	Master Protein	A0A347Q1E9	Putative acyl-CoA dehydrogenase OS=Actinosynnema pretiosum subsp. pretiosum OX=103721 GN=APASM_3462 PE=3 SV=1	0	18.349	10.9453	3	3	3	1	402	44.673	6.3	High	High		1.675	74.8	125.2	3	3	0.318	0	10.6728	3
FALSE	High	Master Protein	A0A347PZJ3	N5,N10-methylenetetrahydromethanopterin reductase-related protein, SCO5024 family OS=Actinosynnema pretiosum subsp. pretiosum OX=103721 GN=APASM_2806 PE=4 SV=1	0	10.1088	10.4101	3	3	3	1	317	33.085	5.47	High	High		1.672	74.8	125.2	3	3	0.54	0	7.51351	3
FALSE	High	Master Protein	A0A347Q930	Alpha-galactosidase OS=Actinosynnema pretiosum subsp. pretiosum OX=103721 GN=APASM_6143 PE=3 SV=1	0	60.1795	21.9236	12	13	12	1	707	76.938	5.96	High	High		1.671	74.9	125.1	12	12	1.352	0	32.2279	12
FALSE	High	Master Protein	A0A347PSC4	Inorganic pyrophosphatase OS=Actinosynnema pretiosum subsp. pretiosum OX=103721 GN=ppa PE=3 SV=1	0	18.4122	31.7365	6	6	6	1	167	19.18	5.06	High	High		1.668	75	125	6	6	2.981	0	11.7038	6
FALSE	High	Master Protein	A0A347Q8X8	ATP synthase subunit beta OS=Actinosynnema pretiosum subsp. pretiosum OX=103721 GN=atpD PE=3 SV=1	0	154.783	58.159	21	32	21	1	478	51.857	4.98	High	High		1.668	75	125	22	22	11.69	0	95.4199	21
FALSE	High	Master Protein	A0A347QB13	Adenylosuccinate lyase OS=Actinosynnema pretiosum subsp. pretiosum OX=103721 GN=APASM_6826 PE=3 SV=1	0	35.4641	19.5378	7	7	7	1	476	51.503	6.05	High	High		1.663	75.1	124.9	7	7	0.63	0	15.7044	7
FALSE	High	Master Protein	A0A347Q7M8	Pyruvate kinase OS=Actinosynnema pretiosum subsp. pretiosum OX=103721 GN=APASM_5641 PE=3 SV=1	0	126.682	51.5738	16	26	15	1	413	44.644	5.24	High	High		1.663	75.1	124.9	20	20	9	1	67.5806	16
FALSE	High	Master Protein	A0A347PY10	Proteasome subunit beta OS=Actinosynnema pretiosum subsp. pretiosum OX=103721 GN=prcB PE=3 SV=1	0	39.7428	36.5248	6	8	6	1	282	29.472	5.29	High	High		1.66	75.2	124.8	6	6	1.955	0	26.2791	6
FALSE	High	Master Protein	A0A347Q786	Tyrosine--tRNA ligase OS=Actinosynnema pretiosum subsp. pretiosum OX=103721 GN=tyrS PE=3 SV=1	0	21.9817	14.3868	5	5	5	1	424	46.694	5.69	High	High		1.66	75.2	124.8	5	5	0.833	0	13.6752	5
FALSE	High	Master Protein	A0A347PSY6	Fructokinase OS=Actinosynnema pretiosum subsp. pretiosum OX=103721 GN=APASM_0499 PE=4 SV=1	0	17.9727	19.5513	4	5	4	1	312	32.403	4.78	High	High		1.66	75.2	124.8	4	4	0.896	0	5.95768	4
FALSE	High	Master Protein	A0A347QA74	Methionine aminopeptidase OS=Actinosynnema pretiosum subsp. pretiosum OX=103721 GN=map PE=3 SV=1	0	27.0627	27.7978	6	6	6	1	277	28.846	5.24	High	High		1.656	75.3	124.7	6	6	1.371	0	18.1424	6
FALSE	High	Master Protein	A0A347Q7P4	Tryptophan synthase beta chain OS=Actinosynnema pretiosum subsp. pretiosum OX=103721 GN=trpB PE=3 SV=1	0	47.8396	30.5687	12	13	12	1	422	45.059	6.1	High	High		1.654	75.4	124.6	12	12	2.675	0	32.8822	12
FALSE	High	Master Protein	A0A347Q9D5	Nickel-dependent superoxide dismutase OS=Actinosynnema pretiosum subsp. pretiosum OX=103721 GN=APASM_6248 PE=4 SV=1	0	10.9099	20.2899	3	3	3	1	138	15.9	7.11	High	High		1.654	75.4	124.6	3	3	1.154	0	8.31576	3
FALSE	High	Master Protein	A0A347Q9C0	L-proline glycine betaine binding ABC transporter protein ProX OS=Actinosynnema pretiosum subsp. pretiosum OX=103721 GN=APASM_6233 PE=4 SV=1	0	10.2207	12.9252	3	3	3	1	294	30.619	4.78	High	High		1.653	75.4	124.6	3	3	0.438	0	3.99093	3
FALSE	High	Master Protein	A0A347Q7H8	Response regulator OS=Actinosynnema pretiosum subsp. pretiosum OX=103721 GN=APASM_5591 PE=4 SV=1	0	26.5242	38.5	6	7	6	1	200	22.047	5	High	High		1.652	75.4	124.6	6	6	2.455	0	14.4417	6
FALSE	High	Master Protein	A0A347Q412	Putative ATP /GTP binding protein OS=Actinosynnema pretiosum subsp. pretiosum OX=103721 GN=APASM_4375 PE=4 SV=1	0	67.7113	35.3846	13	14	13	1	455	50.261	6.32	High	High		1.652	75.4	124.6	13	13	1.738	0	40.0794	13
FALSE	High	Master Protein	A0A347Q7H7	Branched-chain amino acid ABC transporter, amino acid-binding protein OS=Actinosynnema pretiosum subsp. pretiosum OX=103721 GN=APASM_5590 PE=4 SV=1	0	97.0528	49.1272	14	19	14	1	401	41.024	5.21	High	High		1.651	75.4	124.6	14	14	6.305	0	47.6549	14
FALSE	High	Master Protein	A0A347Q8S1	1,4-alpha-glucan branching enzyme GlgB OS=Actinosynnema pretiosum subsp. pretiosum OX=103721 GN=glgB PE=3 SV=1	0	10.1688	5.10949	4	4	4	1	822	89.681	5.17	High	High		1.651	75.4	124.6	3	3	0.274	0	5.67831	4
FALSE	High	Master Protein	A0A347Q7V5	UDP-N-acetylmuramate--L-alanine ligase OS=Actinosynnema pretiosum subsp. pretiosum OX=103721 GN=murC PE=3 SV=1	0	24.594	13.7339	5	5	5	1	466	48.257	5.38	High	High		1.649	75.5	124.5	5	5	0.616	0	14.463	5
FALSE	High	Master Protein	A0A347Q8C9	Uricase OS=Actinosynnema pretiosum subsp. pretiosum OX=103721 GN=APASM_5892 PE=3 SV=1	0	15.1512	15.6997	5	5	5	1	293	32.288	5.99	High	High		1.642	75.7	124.3	5	5	0.585	0	11.7167	5
FALSE	High	Master Protein	A0A347Q6N7	Aminopeptidase YpdF (MP-, MA-, MS-, AP-, NP-specific) OS=Actinosynnema pretiosum subsp. pretiosum OX=103721 GN=APASM_5300 PE=4 SV=1	0	32.5655	20.274	7	8	7	1	365	38.302	6.04	High	High		1.642	75.7	124.3	6	6	1.228	0	19.5441	7
FALSE	High	Master Protein	A0A347PXV1	Enoyl-[acyl-carrier-protein] reductase [NADH] OS=Actinosynnema pretiosum subsp. pretiosum OX=103721 GN=APASM_2214 PE=3 SV=1	0	61.9381	41.9608	8	15	8	1	255	27.109	5.41	High	High		1.64	75.7	124.3	10	10	13.251	0	39.0387	8
FALSE	High	Master Protein	A0A347QAW3	Aminodeoxychorismate lyase OS=Actinosynnema pretiosum subsp. pretiosum OX=103721 GN=APASM_6776 PE=4 SV=1	0	6.54252	13.9286	3	3	3	1	280	29.427	5.01	High	High		1.638	75.8	124.2	3	3	0.638	0	2.1968	3
FALSE	High	Master Protein	A0A347PZX2	Phytochrome, two-component sensor histidine kinase OS=Actinosynnema pretiosum subsp. pretiosum OX=103721 GN=APASM_2935 PE=4 SV=1	0	12.9489	5.46379	3	3	3	1	787	83.829	5.03	High	High		1.637	75.8	124.2	3	3	0.194	0	7.87112	3
FALSE	High	Master Protein	A0A347QA65	DNA-directed RNA polymerase subunit alpha OS=Actinosynnema pretiosum subsp. pretiosum OX=103721 GN=rpoA PE=3 SV=1	0	49.2712	38.5714	11	13	11	1	350	37.567	4.74	High	High		1.636	75.9	124.1	12	12	3.16	0	24.9534	11
FALSE	High	Master Protein	A0A347QB41	Oxidoreductase OS=Actinosynnema pretiosum subsp. pretiosum OX=103721 GN=APASM_6854 PE=4 SV=1	0	15.2328	14.1026	4	4	4	1	312	33.02	4.94	High	High		1.631	76	124	3	3	0.668	0	5.96161	4
FALSE	High	Master Protein	A0A347Q9Z1	Succinate--CoA ligase [ADP-forming] subunit alpha OS=Actinosynnema pretiosum subsp. pretiosum OX=103721 GN=sucD PE=3 SV=1	0	71.1708	44.2568	10	14	10	1	296	29.935	5.47	High	High		1.631	76	124	10	10	7.577	0	48.4627	10
FALSE	High	Master Protein	A0A347Q8A2	30S ribosomal protein S2 OS=Actinosynnema pretiosum subsp. pretiosum OX=103721 GN=rpsB PE=3 SV=1	0	86.1605	45.7237	13	18	13	1	304	33.003	5.35	High	High		1.628	76.1	123.9	14	14	9	0	53.519	13
FALSE	High	Master Protein	A0A347Q814	Polyribonucleotide nucleotidyltransferase OS=Actinosynnema pretiosum subsp. pretiosum OX=103721 GN=pnp PE=3 SV=1	0	195.42	48.3266	25	37	25	1	747	79.448	5.05	High	High		1.627	76.1	123.9	28	28	6.988	0	117.145	25
FALSE	High	Master Protein	A0A347Q0Q4	FkbH OS=Actinosynnema pretiosum subsp. pretiosum OX=103721 GN=APASM_3217 PE=4 SV=1	0	20.6599	13.0233	4	4	4	1	430	45.41	5.6	High	High		1.625	76.2	123.8	3	3	0.374	0	12.5843	4
FALSE	High	Master Protein	A0A347QBI7	Oxidoreductase OS=Actinosynnema pretiosum subsp. pretiosum OX=103721 GN=APASM_7000 PE=4 SV=1	0	15.7303	8.28283	5	5	5	1	495	54.628	9.69	High	High		1.624	76.2	123.8	5	5	0.389	0	9.0263	5
FALSE	High	Master Protein	A0A347PSR9	Uncharacterized protein OS=Actinosynnema pretiosum subsp. pretiosum OX=103721 GN=APASM_0432 PE=4 SV=1	0	21.9113	21.5827	3	3	3	1	139	14.64	5.41	High	High		1.624	76.2	123.8	3	3	1.683	0	13.0566	3
FALSE	High	Master Protein	A0A347Q7X1	MoxR-like ATPase OS=Actinosynnema pretiosum subsp. pretiosum OX=103721 GN=APASM_5734 PE=4 SV=1	0.000970874	3.63007	6.21469	3	3	3	1	354	37.802	6.7	High	High		1.624	76.2	123.8	3	3	0.292	0	1.76826	3
FALSE	High	Master Protein	A0A347Q8R1	ABC transporter, ATP-binding protein OS=Actinosynnema pretiosum subsp. pretiosum OX=103721 GN=APASM_6024 PE=4 SV=1	0	36.8936	31.1355	6	6	6	1	273	29.752	4.97	High	High		1.616	76.4	123.6	6	6	1.512	0	20.9184	6
FALSE	High	Master Protein	A0A347Q6V6	Aldo-keto reductase OS=Actinosynnema pretiosum subsp. pretiosum OX=103721 GN=APASM_5369 PE=4 SV=1	0	21.3366	18.638	3	4	3	1	279	30.317	6	High	High		1.614	76.5	123.5	3	3	0.719	0	12.6159	3
FALSE	High	Master Protein	A0A347Q413	Conserved exported protein OS=Actinosynnema pretiosum subsp. pretiosum OX=103721 GN=APASM_4376 PE=4 SV=1	0	12.4595	4.63097	3	3	3	1	691	74.26	5.21	High	High		1.611	76.6	123.4	3	3	0.189	0	7.03932	3
FALSE	High	Master Protein	A0A347PVL2	UDP-glucose 4-epimerase OS=Actinosynnema pretiosum subsp. pretiosum OX=103721 GN=APASM_1425 PE=3 SV=1	0	34.8054	35	8	8	8	1	320	34	5.4	High	High		1.609	76.7	123.3	8	8	1.783	0	22.4037	8
FALSE	High	Master Protein	A0A347PRY8	Putative carboxymethylenebutenolidase OS=Actinosynnema pretiosum subsp. pretiosum OX=103721 GN=APASM_0151 PE=4 SV=1	0	10.9571	14.978	3	3	3	1	227	23.477	4.51	High	High		1.606	76.8	123.2	3	3	1.154	0	5.43779	3
FALSE	High	Master Protein	A0A347Q3G3	Catalase-peroxidase OS=Actinosynnema pretiosum subsp. pretiosum OX=103721 GN=katG PE=3 SV=1	0	165.62	45.1482	31	39	31	1	742	81.334	5.06	High	High		1.605	76.8	123.2	31	31	7.449	0	104.465	31
FALSE	High	Master Protein	A0A347PS22	Dipeptide-binding ABC transporter, periplasmic substrate-binding component OS=Actinosynnema pretiosum subsp. pretiosum OX=103721 GN=APASM_0185 PE=4 SV=1	0	145.68	55.2727	22	31	22	1	550	59.671	5.17	High	High		1.604	76.8	123.2	23	23	10.721	0	85.2378	22
FALSE	High	Master Protein	A0A347Q8B6	30S ribosomal protein S16 OS=Actinosynnema pretiosum subsp. pretiosum OX=103721 GN=rpsP PE=3 SV=1	0	49.2096	60	6	8	6	1	145	15.769	9.57	High	High		1.603	76.8	123.2	6	6	9	0	28.676	6
FALSE	High	Master Protein	A0A347PSY3	N-acetylglucosamine-6-phosphate deacetylase OS=Actinosynnema pretiosum subsp. pretiosum OX=103721 GN=APASM_0496 PE=4 SV=1	0	45.9148	28.2116	10	11	10	1	397	42.069	5.49	High	High		1.598	77	123	9	9	1.873	0	29.3821	10
FALSE	High	Master Protein	A0A347Q1M8	Saccharopine dehydrogenase OS=Actinosynnema pretiosum subsp. pretiosum OX=103721 GN=APASM_3541 PE=4 SV=1	0	10.5444	8.37696	4	4	4	1	382	41.177	5.41	High	High		1.596	77	123	4	4	0.468	0	6.39946	4
FALSE	High	Master Protein	A0A347PRI9	Beta sliding clamp OS=Actinosynnema pretiosum subsp. pretiosum OX=103721 GN=APASM_0002 PE=3 SV=1	0	10.9679	11.1111	4	4	4	1	378	39.622	4.82	High	High		1.593	77.1	122.9	4	4	0.624	0	6.223	4
FALSE	High	Master Protein	A0A347QB86	3-methylmercaptopropionyl-CoA dehydrogenase (DmdC) OS=Actinosynnema pretiosum subsp. pretiosum OX=103721 GN=APASM_6899 PE=3 SV=1	0	134.332	45.915	22	29	22	1	612	67.047	5.54	High	High		1.592	77.2	122.8	23	23	5.078	0	78.3454	22
FALSE	High	Master Protein	A0A347PST3	Putative NagD-like phosphatase, Actinobacterial subfamily OS=Actinosynnema pretiosum subsp. pretiosum OX=103721 GN=APASM_0446 PE=3 SV=1	0	12.9593	16.7939	4	4	4	1	262	28.006	5.11	High	High		1.59	77.2	122.8	4	4	1.031	0	7.19313	4
FALSE	High	Master Protein	A0A347Q970	Uncharacterized protein OS=Actinosynnema pretiosum subsp. pretiosum OX=103721 GN=APASM_6183 PE=4 SV=1	0	16.6024	23.4375	5	6	5	1	256	27.226	5.08	High	High		1.589	77.3	122.7	5	5	1.371	0	13.7065	5
FALSE	High	Master Protein	A0A347QA95	50S ribosomal protein L4 OS=Actinosynnema pretiosum subsp. pretiosum OX=103721 GN=rplD PE=3 SV=1	0	23.1666	22.9437	5	6	5	1	231	24.617	9.85	High	High		1.589	77.3	122.7	5	5	2.162	0	14.2099	5
FALSE	High	Master Protein	A0A347Q8C2	Bifunctional uridylyltransferase/uridylyl-removing enzyme OS=Actinosynnema pretiosum subsp. pretiosum OX=103721 GN=glnD PE=3 SV=1	0	29.1544	7.75095	5	6	5	1	787	83.839	6.7	High	High		1.582	77.4	122.6	5	5	0.311	0	18.5491	5
FALSE	High	Master Protein	A0A347PY35	DEAD-box ATP-dependent RNA helicase CshA OS=Actinosynnema pretiosum subsp. pretiosum OX=103721 GN=APASM_2298 PE=3 SV=1	0	39.0676	21.2121	11	11	11	1	561	61.222	6.34	High	High		1.578	77.6	122.4	9	9	1.021	0	28.409	11
FALSE	High	Master Protein	A0A347Q8C3	Nitrogen regulatory protein P-II OS=Actinosynnema pretiosum subsp. pretiosum OX=103721 GN=APASM_5886 PE=3 SV=1	0	18.3022	33.0357	3	4	3	1	112	12.15	5.57	High	High		1.578	77.6	122.4	3	3	2.728	0	8.07446	3
FALSE	High	Master Protein	A0A347Q813	Peptidase, M16 family OS=Actinosynnema pretiosum subsp. pretiosum OX=103721 GN=APASM_5776 PE=3 SV=1	0	16.566	14.0998	4	4	4	1	461	49.891	4.96	High	High		1.577	77.6	122.4	4	4	0.389	0	10.6771	4
FALSE	High	Master Protein	A0A347Q8A0	Uridylate kinase OS=Actinosynnema pretiosum subsp. pretiosum OX=103721 GN=pyrH PE=3 SV=1	0	29.0628	28.5171	6	7	6	1	263	28.062	5.92	High	High		1.576	77.7	122.3	6	6	1.929	0	18.5627	6
FALSE	High	Master Protein	A0A347PUU0	Ribonuclease E OS=Actinosynnema pretiosum subsp. pretiosum OX=103721 GN=APASM_1153 PE=4 SV=1	0	60.682	12.3203	10	11	10	1	974	103.913	5.49	High	High		1.574	77.7	122.3	10	10	0.756	0	32.7919	10
FALSE	High	Master Protein	A0A347QA90	30S ribosomal protein S3 OS=Actinosynnema pretiosum subsp. pretiosum OX=103721 GN=rpsC PE=3 SV=1	0	74.7334	43.6364	12	18	12	1	275	30.523	10.37	High	High		1.573	77.7	122.3	13	13	9	0	48.1817	12
FALSE	High	Master Protein	A0A347Q9T9	Uncharacterized protein OS=Actinosynnema pretiosum subsp. pretiosum OX=103721 GN=APASM_6402 PE=4 SV=1	0	26.8414	14.0036	6	6	6	1	557	58.05	4.81	High	High		1.573	77.7	122.3	6	6	0.453	0	14.8736	6
FALSE	High	Master Protein	A0A347PVX1	ATP-dependent DNA ligase OS=Actinosynnema pretiosum subsp. pretiosum OX=103721 GN=APASM_1534 PE=4 SV=1	0	8.41938	9.39394	3	3	3	1	330	36.552	6	High	High		1.572	77.8	122.2	3	3	0.35	0	4.5226	3
FALSE	High	Master Protein	A0A347Q9J1	Glycosyltransferase domain containing protein OS=Actinosynnema pretiosum subsp. pretiosum OX=103721 GN=APASM_6304 PE=4 SV=1	0	51.2846	22.7494	15	15	15	1	822	90.719	5.92	High	High		1.571	77.8	122.2	15	15	0.896	0	28.9923	15
FALSE	High	Master Protein	A0A347Q7Z7	Ribonuclease J OS=Actinosynnema pretiosum subsp. pretiosum OX=103721 GN=rnj PE=3 SV=1	0	57.1297	25.5814	12	14	12	1	559	59.865	5.63	High	High		1.571	77.8	122.2	11	11	1.581	0	30.7691	12
FALSE	High	Master Protein	A0A347Q7V6	UDP-N-acetylglucosamine--N-acetylmuramyl-(pentapeptide) pyrophosphoryl-undecaprenol N-acetylglucosamine transferase OS=Actinosynnema pretiosum subsp. pretiosum OX=103721 GN=murG PE=3 SV=1	0	7.29921	8.14607	3	4	3	1	356	36.663	9.88	High	High		1.567	77.9	122.1	3	3	0.468	0	5.87518	3
FALSE	High	Master Protein	A0A347Q8K4	2-hydroxyhepta-2,4-diene-1,7-dioate isomerase OS=Actinosynnema pretiosum subsp. pretiosum OX=103721 GN=APASM_5967 PE=4 SV=1	0	10.7773	12.8906	3	3	3	1	256	27.353	4.81	High	High		1.565	78	122	3	3	0.778	0	4.85504	3
FALSE	High	Master Protein	A0A347PWN7	Xylose isomerase OS=Actinosynnema pretiosum subsp. pretiosum OX=103721 GN=xylA PE=3 SV=1	0	39.7379	27.4406	9	9	9	1	379	41.685	5.34	High	High		1.564	78	122	9	9	1.818	0	23.1142	9
FALSE	High	Master Protein	A0A347QAV7	Sulfurtransferase OS=Actinosynnema pretiosum subsp. pretiosum OX=103721 GN=APASM_6770 PE=4 SV=1	0	32.9929	29.8932	6	7	6	1	281	31.013	4.94	High	High		1.564	78	122	6	6	1.581	0	18.3515	6
FALSE	High	Master Protein	A0A347Q7H0	DNA polymerase I OS=Actinosynnema pretiosum subsp. pretiosum OX=103721 GN=polA PE=3 SV=1	0	22.5965	10.6651	7	7	7	1	872	94.842	5.06	High	High		1.561	78.1	121.9	7	7	0.355	0	8.66311	7
FALSE	High	Master Protein	A0A347PU84	Acyl-CoA dehydrogenase, probable dibenzothiophene desulfurization enzyme OS=Actinosynnema pretiosum subsp. pretiosum OX=103721 GN=APASM_0947 PE=4 SV=1	0	29.6403	21.3333	7	8	7	1	375	39.622	5.83	High	High		1.561	78.1	121.9	7	7	1.154	0	19.9198	7
FALSE	High	Master Protein	A0A347Q828	Transcription termination/antitermination protein NusA OS=Actinosynnema pretiosum subsp. pretiosum OX=103721 GN=nusA PE=3 SV=1	0	33.0794	29.6736	8	9	8	1	337	36.217	6.47	High	High		1.558	78.2	121.8	8	8	1.31	0	22.8033	8
FALSE	High	Master Protein	A0A347PT88	Methionine--tRNA ligase OS=Actinosynnema pretiosum subsp. pretiosum OX=103721 GN=APASM_0601 PE=3 SV=1	0	17.9882	10.7965	5	5	5	1	565	62.97	5.62	High	High		1.558	78.2	121.8	5	5	0.417	0	10.2509	5
FALSE	High	Master Protein	A0A347QBF3	Inositol-1-phosphate synthase OS=Actinosynnema pretiosum subsp. pretiosum OX=103721 GN=APASM_6966 PE=4 SV=1	0.000970874	5.59156	8.28877	3	3	3	1	374	41.101	4.93	High	High		1.558	78.2	121.8	3	3	0.369	0	3.71682	3
FALSE	High	Master Protein	A0A347PXG6	Argininosuccinate synthase OS=Actinosynnema pretiosum subsp. pretiosum OX=103721 GN=argG PE=3 SV=1	0	20.1804	14.4351	5	5	5	1	478	51.913	4.98	High	High		1.557	78.2	121.8	5	5	0.487	0	13.5777	5
FALSE	High	Master Protein	A0A347Q2J6	Uncharacterized protein OS=Actinosynnema pretiosum subsp. pretiosum OX=103721 GN=APASM_3859 PE=4 SV=1	0	9.73813	6.11621	3	4	3	1	654	71.186	5.43	High	High		1.557	78.2	121.8	3	3	0.252	0	4.24301	3
FALSE	High	Master Protein	A0A347Q7V3	Cell division protein FtsZ OS=Actinosynnema pretiosum subsp. pretiosum OX=103721 GN=ftsZ PE=3 SV=1	0	39.2979	22.6415	6	7	6	1	424	43.85	4.89	High	High		1.556	78.3	121.7	7	7	1.448	0	21.2961	6
FALSE	High	Master Protein	A0A347PTF7	Thymidylate kinase OS=Actinosynnema pretiosum subsp. pretiosum OX=103721 GN=APASM_0670 PE=4 SV=1	0	8.53585	3.80518	3	3	3	1	657	69.219	4.89	High	High		1.554	78.3	121.7	3	3	0.318	0	4.15207	3
FALSE	High	Master Protein	A0A347PRL8	Cytosine deaminase OS=Actinosynnema pretiosum subsp. pretiosum OX=103721 GN=APASM_0031 PE=4 SV=1	0	18.9847	18.2692	3	4	3	1	208	21.064	4.73	High	High		1.553	78.3	121.7	3	3	1.154	0	10.6183	3
FALSE	High	Master Protein	A0A347Q8S5	Thioredoxin domain-containing protein EC-YbbN OS=Actinosynnema pretiosum subsp. pretiosum OX=103721 GN=APASM_6038 PE=4 SV=1	0.000970874	5.70921	9.81595	3	3	3	1	326	33.91	4.59	High	High		1.551	78.4	121.6	1	1	0.501	0	5.6136	3
FALSE	High	Master Protein	A0A347PVQ5	Xylose ABC transporter, periplasmic xylose-binding protein XylF OS=Actinosynnema pretiosum subsp. pretiosum OX=103721 GN=APASM_1468 PE=4 SV=1	0	104.69	58.7302	18	23	18	1	378	38.746	5.2	High	High		1.544	78.6	121.4	19	19	8.085	0	55.4119	18
FALSE	High	Master Protein	A0A347Q8Z8	Homoserine dehydrogenase OS=Actinosynnema pretiosum subsp. pretiosum OX=103721 GN=APASM_6111 PE=3 SV=1	0	19.058	9.38215	4	5	4	1	437	44.608	5.69	High	High		1.543	78.6	121.4	4	4	0.557	0	12.8985	4
FALSE	High	Master Protein	A0A347PWI4	DegT/DnrJ/EryC1/StrS aminotransferase OS=Actinosynnema pretiosum subsp. pretiosum OX=103721 GN=APASM_1747 PE=3 SV=1	0	37.5779	25.4795	6	8	6	1	365	37.893	5.3	High	High		1.542	78.7	121.3	6	6	2.162	0	21.283	6
FALSE	High	Master Protein	B5A9P7	3-dehydroquinate synthase OS=Actinosynnema pretiosum subsp. pretiosum OX=103721 GN=mbcO PE=4 SV=1	0	12.3649	15.4728	4	4	4	1	349	36.338	7.24	High	High		1.537	78.8	121.2	3	4	0.492	0	7.597	4
FALSE	High	Master Protein	A0A347PUP9	Valine--tRNA ligase OS=Actinosynnema pretiosum subsp. pretiosum OX=103721 GN=valS PE=3 SV=1	0	58.4278	16.1361	17	17	17	1	911	100.999	5.63	High	High		1.537	78.8	121.2	16	16	0.88	0	44.5798	17
FALSE	High	Master Protein	A0A347PTS0	Putative ATP-dependent RNA helicase OS=Actinosynnema pretiosum subsp. pretiosum OX=103721 GN=APASM_0783 PE=3 SV=1	0	56.4111	27.8157	12	13	12	1	586	62.281	6.27	High	High		1.535	78.9	121.1	12	12	1.548	0	30.8561	12
FALSE	High	Master Protein	A0A347PS37	Catalase OS=Actinosynnema pretiosum subsp. pretiosum OX=103721 GN=APASM_0200 PE=3 SV=1	0	6.91113	6.81818	4	4	4	1	484	54.276	6.29	High	High		1.532	79	121	4	4	0.425	0	3.898	4
FALSE	High	Master Protein	A0A347QA82	30S ribosomal protein S8 OS=Actinosynnema pretiosum subsp. pretiosum OX=103721 GN=rpsH PE=3 SV=1	0	30.2034	48.4848	7	7	7	1	132	14.43	9.77	High	High		1.53	79	121	7	7	2.831	0	18.0776	7
FALSE	High	Master Protein	A0A347QB39	Fructose-bisphosphate aldolase OS=Actinosynnema pretiosum subsp. pretiosum OX=103721 GN=APASM_6852 PE=3 SV=1	0	55.5014	35.4354	11	15	11	1	333	35.654	5.27	High	High		1.53	79.1	120.9	11	11	4.817	0	40.165	11
FALSE	High	Master Protein	A0A347Q7K1	Aminomethyltransferase OS=Actinosynnema pretiosum subsp. pretiosum OX=103721 GN=gcvT PE=3 SV=1	0	42.9055	24.3836	7	9	7	1	365	38.575	5.66	High	High		1.528	79.1	120.9	8	8	2.384	0	24.1743	7
FALSE	High	Master Protein	A0A347QAC0	50S ribosomal protein L10 OS=Actinosynnema pretiosum subsp. pretiosum OX=103721 GN=rplJ PE=3 SV=1	0	10.9575	20.1087	3	3	3	1	184	18.868	6.86	High	High		1.526	79.2	120.8	3	3	0.778	0	6.72891	3
FALSE	High	Master Protein	A0A347QA86	50S ribosomal protein L14 OS=Actinosynnema pretiosum subsp. pretiosum OX=103721 GN=rplN PE=3 SV=1	0	25.1607	48.3607	7	8	7	1	122	13.362	10.18	High	High		1.526	79.2	120.8	6	6	4.337	0	17.6516	7
FALSE	High	Master Protein	A0A347PTL7	Aminotransferase OS=Actinosynnema pretiosum subsp. pretiosum OX=103721 GN=APASM_0730 PE=3 SV=1	0	14.939	10.1928	3	5	3	1	363	37.623	5.41	High	High		1.524	79.2	120.8	3	3	0.73	0	11.2721	3
FALSE	High	Master Protein	A0A347Q864	Zn-dependent protease with chaperone function OS=Actinosynnema pretiosum subsp. pretiosum OX=103721 GN=APASM_5827 PE=3 SV=1	0	21.5615	18.314	6	6	6	1	344	37.76	6.55	High	High		1.519	79.4	120.6	6	6	0.738	0	13.1929	6
FALSE	High	Master Protein	A0A347Q6I3	Triosephosphate isomerase OS=Actinosynnema pretiosum subsp. pretiosum OX=103721 GN=tpiA PE=3 SV=1	0	100.195	73.1801	15	20	15	1	261	27.479	5.86	High	High		1.515	79.5	120.5	15	15	11.915	0	60.4795	15
FALSE	High	Master Protein	A0A347PV10	GTPase Era OS=Actinosynnema pretiosum subsp. pretiosum OX=103721 GN=era PE=3 SV=1	0	18.2887	18.1208	4	4	4	1	298	33.015	6.37	High	High		1.51	79.7	120.3	4	4	0.719	0	12.1499	4
FALSE	High	Master Protein	A0A347PRI8	Chromosomal replication initiator protein DnaA OS=Actinosynnema pretiosum subsp. pretiosum OX=103721 GN=dnaA PE=3 SV=1	0	16.2373	7.62565	4	5	4	1	577	63.367	6.05	High	High		1.505	79.9	120.1	4	4	0.487	0	12.4876	4
FALSE	High	Master Protein	A0A347QA39	Multifunctional fusion protein OS=Actinosynnema pretiosum subsp. pretiosum OX=103721 GN=nnrD PE=3 SV=1	0	17.9342	15.5702	6	6	6	1	456	46.068	6.28	High	High		1.503	79.9	120.1	6	6	0.778	0	11.6284	6
FALSE	High	Master Protein	A0A347PU30	Uncharacterized protein OS=Actinosynnema pretiosum subsp. pretiosum OX=103721 GN=APASM_0893 PE=4 SV=1	0	44.5444	22.2628	10	13	10	1	548	57.406	5.12	High	High		1.501	80	120	9	9	1.395	0	25.7002	10
FALSE	High	Master Protein	A0A347PY11	Proteasome subunit alpha OS=Actinosynnema pretiosum subsp. pretiosum OX=103721 GN=prcA PE=3 SV=1	0	7.78303	10.6464	4	4	4	1	263	28.5	5.31	High	High		1.5	80	120	4	4	1.031	0	7.88158	4
FALSE	High	Master Protein	A0A347PVU1	Enoyl-CoA hydratase OS=Actinosynnema pretiosum subsp. pretiosum OX=103721 GN=APASM_1504 PE=4 SV=1	0	72.9936	24.0398	15	18	15	1	703	74.386	5.36	High	High		1.496	80.1	119.9	14	14	1.88	0	40.8147	15
FALSE	High	Master Protein	A0A347QAC9	MaoC family protein OS=Actinosynnema pretiosum subsp. pretiosum OX=103721 GN=APASM_6592 PE=4 SV=1	0	9.93561	29.4964	3	3	3	1	139	14.651	6.52	High	High		1.496	80.1	119.9	2	2	1.154	0	4.78944	3
FALSE	High	Master Protein	A0A347Q9Q8	Phosphomannomutase OS=Actinosynnema pretiosum subsp. pretiosum OX=103721 GN=APASM_6371 PE=3 SV=1	0	59.2163	32.1033	13	16	13	1	542	57.126	5.22	High	High		1.494	80.2	119.8	13	13	2.054	0	35.3756	13
FALSE	High	Master Protein	A0A347QAN4	2,3-bisphosphoglycerate-dependent phosphoglycerate mutase OS=Actinosynnema pretiosum subsp. pretiosum OX=103721 GN=gpmA PE=3 SV=1	0	113.549	80.1653	14	21	14	1	242	26.763	5.67	High	High		1.494	80.2	119.8	16	16	24.119	0	61.6625	14
FALSE	High	Master Protein	A0A347Q9P6	Glycerol-3-phosphate dehydrogenase OS=Actinosynnema pretiosum subsp. pretiosum OX=103721 GN=APASM_6359 PE=3 SV=1	0.000970874	6.02546	5.87219	3	3	3	1	579	62.882	6.74	High	High		1.491	80.3	119.7	3	3	0.233	0	1.87951	3
FALSE	High	Master Protein	A0A347Q762	p-hydroxybenzoate hydroxylase OS=Actinosynnema pretiosum subsp. pretiosum OX=103721 GN=APASM_5475 PE=4 SV=1	0	20.9167	15.8774	4	4	4	1	359	40.357	6.43	High	High		1.486	80.4	119.6	4	4	0.52	0	10.7149	4
FALSE	High	Master Protein	A0A347PS33	Aspartokinase OS=Actinosynnema pretiosum subsp. pretiosum OX=103721 GN=APASM_0196 PE=3 SV=1	0	84.3251	40.1425	13	18	13	1	421	44.315	5.29	High	High		1.481	80.6	119.4	14	14	3.642	0	46.3702	13
FALSE	High	Master Protein	A0A347QBL2	Thioredoxin OS=Actinosynnema pretiosum subsp. pretiosum OX=103721 GN=APASM_7025 PE=3 SV=1	0	13.0564	36.1111	3	3	3	1	108	11.501	4.97	High	High		1.48	80.6	119.4	3	3	1.683	0	8.96257	3
FALSE	High	Master Protein	A0A347PTS2	Uncharacterized protein OS=Actinosynnema pretiosum subsp. pretiosum OX=103721 GN=APASM_0785 PE=4 SV=1	0	23.4436	30.7692	7	7	7	1	221	23.626	5.31	High	High		1.477	80.7	119.3	7	7	1.371	0	13.7015	7
FALSE	High	Master Protein	A0A347Q8Y1	ATP synthase subunit delta OS=Actinosynnema pretiosum subsp. pretiosum OX=103721 GN=atpH PE=3 SV=1	0	29.5403	30.5455	7	7	7	1	275	28.839	6.71	High	High		1.476	80.8	119.2	7	7	1.336	0	15.1568	7
FALSE	High	Master Protein	A0A347PSQ2	60 kDa chaperonin OS=Actinosynnema pretiosum subsp. pretiosum OX=103721 GN=groL PE=3 SV=1	0	226.466	57.7778	27	41	27	1	540	56.539	4.98	High	High		1.476	80.8	119.2	26	26	18.513	0	133.298	27
FALSE	High	Master Protein	A0A347PRJ0	6-phosphogluconate dehydrogenase, decarboxylating OS=Actinosynnema pretiosum subsp. pretiosum OX=103721 GN=APASM_0003 PE=4 SV=1	0	76.4168	54.6053	12	18	12	1	304	32.161	4.89	High	High		1.472	80.9	119.1	14	14	9	0	46.7528	12
FALSE	High	Master Protein	A0A347Q926	Putative ion channel subunit OS=Actinosynnema pretiosum subsp. pretiosum OX=103721 GN=APASM_6139 PE=4 SV=1	0	18.3573	11.3497	3	4	3	1	326	35.438	5.83	High	High		1.468	81	119	3	3	0.668	0	11.0831	3
FALSE	High	Master Protein	A0A347Q7B1	Translation initiation factor IF-3 OS=Actinosynnema pretiosum subsp. pretiosum OX=103721 GN=infC PE=3 SV=1	0	24.0413	29.8969	6	6	6	1	194	22.061	9.1	High	High		1.455	81.5	118.5	6	6	1.683	0	10.3954	6
FALSE	High	Master Protein	A0A347Q290	Uncharacterized protein OS=Actinosynnema pretiosum subsp. pretiosum OX=103721 GN=APASM_3753 PE=4 SV=1	0	26.4667	28.5714	4	6	4	1	140	14.596	5.94	High	High		1.448	81.7	118.3	5	5	3.642	0	16.8334	4
FALSE	High	Master Protein	A0A347Q8Z5	Transcription termination factor Rho OS=Actinosynnema pretiosum subsp. pretiosum OX=103721 GN=rho PE=3 SV=1	0	51.8295	24.2792	14	14	14	1	659	72.471	9.14	High	High		1.444	81.8	118.2	14	14	1.512	0	37.5461	14
FALSE	High	Master Protein	A0A347QA83	30S ribosomal protein S14 type Z OS=Actinosynnema pretiosum subsp. pretiosum OX=103721 GN=rpsZ PE=3 SV=1	0	6.18124	22.9508	2	3	2	1	61	6.958	11.03	High	High		1.443	81.9	118.1	2	2	9	0	4.20113	2
FALSE	High	Master Protein	A0A347PTS3	Putative ATP-binding protein OS=Actinosynnema pretiosum subsp. pretiosum OX=103721 GN=APASM_0786 PE=4 SV=1	0	12.8014	42.6667	4	4	4	1	75	7.779	5.01	High	High		1.442	81.9	118.1	4	4	3.642	0	8.53228	4
FALSE	High	Master Protein	A0A347Q980	Isovaleryl-CoA dehydrogenase OS=Actinosynnema pretiosum subsp. pretiosum OX=103721 GN=APASM_6193 PE=3 SV=1	0	67.1685	43.4555	14	16	14	1	382	41.275	5.26	High	High		1.44	82	118	13	13	3.962	0	43.0476	14
FALSE	High	Master Protein	A0A347QAF1	Octaprenyl diphosphate synthase OS=Actinosynnema pretiosum subsp. pretiosum OX=103721 GN=APASM_6614 PE=3 SV=1	0	26.2243	21.7666	5	6	5	1	317	34.303	4.75	High	High		1.439	82	118	5	5	1.154	0	14.5759	5
FALSE	High	Master Protein	A0A347Q8Y2	ATP synthase subunit b OS=Actinosynnema pretiosum subsp. pretiosum OX=103721 GN=atpF PE=3 SV=1	0	18.3777	23.2432	4	4	4	1	185	20.288	5.12	High	High		1.431	82.3	117.7	4	4	1.031	0	11.1771	4
FALSE	High	Master Protein	A0A347QAU7	Phosphate transport system regulatory protein PhoU OS=Actinosynnema pretiosum subsp. pretiosum OX=103721 GN=APASM_6760 PE=4 SV=1	0	79.0072	64.8241	10	13	10	1	199	21.723	5.14	High	High		1.43	82.3	117.7	10	10	7.483	0	45.9131	10
FALSE	High	Master Protein	A0A347PYF1	L-fucose mutarotase OS=Actinosynnema pretiosum subsp. pretiosum OX=103721 GN=APASM_2414 PE=3 SV=1	0	13.6595	25.3623	3	4	3	1	138	14.776	5.66	High	High		1.43	82.3	117.7	3	3	3.642	0	7.0113	3
FALSE	High	Master Protein	A0A347PRN6	Short-chain dehydrogenase/reductase SDR OS=Actinosynnema pretiosum subsp. pretiosum OX=103721 GN=APASM_0049 PE=3 SV=1	0	49.6702	47.2	8	11	8	1	250	25.135	5.41	High	High		1.423	82.5	117.5	8	8	5.105	0	31.9559	8
FALSE	High	Master Protein	A0A347PSY7	Citrate synthase OS=Actinosynnema pretiosum subsp. pretiosum OX=103721 GN=APASM_0500 PE=3 SV=1	0	112.061	46.247	19	28	19	1	413	45.657	6.05	High	High		1.423	82.6	117.4	20	20	11.023	0	70.5299	19
FALSE	High	Master Protein	A0A347QAN7	Uncharacterized protein OS=Actinosynnema pretiosum subsp. pretiosum OX=103721 GN=APASM_6700 PE=4 SV=1	0	35.286	47.2727	6	8	6	1	165	18.648	5.62	High	High		1.422	82.6	117.4	6	6	3.642	0	19.8719	6
FALSE	High	Master Protein	A0A347QA21	DNA-binding response regulator, LuxR family OS=Actinosynnema pretiosum subsp. pretiosum OX=103721 GN=APASM_6484 PE=4 SV=1	0	18.3214	35.6322	3	4	3	1	87	9.529	11.39	High	High		1.42	82.7	117.3	3	3	2.728	0	10.8189	3
FALSE	High	Master Protein	A0A347PSG0	Carbonic anhydrase OS=Actinosynnema pretiosum subsp. pretiosum OX=103721 GN=APASM_0323 PE=4 SV=1	0	8.8666	18.4049	4	4	4	1	163	18.327	6.2	High	High		1.408	83.1	116.9	4	4	1.154	0	7.08742	4
FALSE	High	Master Protein	A0A347Q766	Pseudouridine synthase OS=Actinosynnema pretiosum subsp. pretiosum OX=103721 GN=APASM_5479 PE=3 SV=1	0	13.2593	20.1717	4	4	4	1	233	25.733	9.04	High	High		1.407	83.1	116.9	4	4	0.719	0	5.30252	4
FALSE	High	Master Protein	A0A347PYJ0	Non-heme chloroperoxidase OS=Actinosynnema pretiosum subsp. pretiosum OX=103721 GN=APASM_2453 PE=4 SV=1	0	8.97576	19.8502	4	4	4	1	267	28.618	6.34	High	High		1.4	83.3	116.7	4	4	1.154	0	6.54296	4
FALSE	High	Master Protein	A0A347QA47	30S ribosomal protein S9 OS=Actinosynnema pretiosum subsp. pretiosum OX=103721 GN=rpsI PE=3 SV=1	0	43.0655	31.4815	7	10	7	1	216	23.304	4.84	High	High		1.398	83.4	116.6	7	7	11.915	0	23.1504	7
FALSE	High	Master Protein	A0A347QA81	50S ribosomal protein L6 OS=Actinosynnema pretiosum subsp. pretiosum OX=103721 GN=rplF PE=3 SV=1	0	35.3685	36.3128	6	7	6	1	179	19.35	9.95	High	High		1.379	84.1	115.9	6	6	2.831	0	19.4743	6
FALSE	High	Master Protein	A0A347Q9Q3	Methylmalonyl-CoA mutase OS=Actinosynnema pretiosum subsp. pretiosum OX=103721 GN=APASM_6366 PE=4 SV=1	0	54.4457	20.3018	12	14	12	1	729	78.244	5.33	High	High		1.377	84.1	115.9	11	11	1.116	0	31.7266	12
FALSE	High	Master Protein	A0A347Q8C0	Signal recognition particle protein OS=Actinosynnema pretiosum subsp. pretiosum OX=103721 GN=ffh PE=3 SV=1	0	36.1774	15.6604	7	9	7	1	530	56.018	9.67	High	High		1.372	84.3	115.7	7	7	0.874	0	22.6667	7
FALSE	High	Master Protein	A0A347QA77	50S ribosomal protein L15 OS=Actinosynnema pretiosum subsp. pretiosum OX=103721 GN=rplO PE=3 SV=1	0	20.6581	29.2517	4	5	4	1	147	15.582	10.74	High	High		1.368	84.4	115.6	4	4	3.217	0	12.9865	4
FALSE	High	Master Protein	A0A347Q0N7	Methionine ABC transporter ATP-binding protein OS=Actinosynnema pretiosum subsp. pretiosum OX=103721 GN=APASM_3200 PE=4 SV=1	0	14.5774	10.1266	2	3	2	1	237	25.4	12.19	High	High		1.366	84.5	115.5	2	2	0.585	0	9.362	2
FALSE	High	Master Protein	A0A347Q1F5	Peptidase OS=Actinosynnema pretiosum subsp. pretiosum OX=103721 GN=APASM_3468 PE=4 SV=1	0	18.3637	12.766	4	5	4	1	423	44.902	5.72	High	High		1.362	84.7	115.3	4	4	0.557	0	10.3279	4
FALSE	High	Master Protein	A0A347PU35	Peptide chain release factor 2 OS=Actinosynnema pretiosum subsp. pretiosum OX=103721 GN=prfB PE=3 SV=1	0	33.3384	22.0708	7	9	6	1	367	40.844	4.89	High	High		1.354	85	115	7	7	1.683	1	17.9148	7
FALSE	High	Master Protein	A0A347PUW0	30S ribosomal protein S20 OS=Actinosynnema pretiosum subsp. pretiosum OX=103721 GN=rpsT PE=3 SV=1	0	21.7681	37.2093	4	4	4	1	86	9.436	10.96	High	High		1.347	85.2	114.8	4	4	20.544	0	12.5939	4
FALSE	High	Master Protein	A0A347Q8K7	3-isopropylmalate dehydrogenase OS=Actinosynnema pretiosum subsp. pretiosum OX=103721 GN=leuB PE=3 SV=1	0	53.9428	29.2754	7	12	7	1	345	36.617	5.82	High	High		1.346	85.2	114.8	8	8	3.281	0	29.8625	7
FALSE	High	Master Protein	A0A347QAA1	30S ribosomal protein S12 OS=Actinosynnema pretiosum subsp. pretiosum OX=103721 GN=rpsL PE=3 SV=1	0	6.24747	12.9032	2	3	2	1	124	13.813	11.36	High	High		1.346	85.3	114.7	2	2	2.162	0	5.50448	2
FALSE	High	Master Protein	A0A347QA79	30S ribosomal protein S5 OS=Actinosynnema pretiosum subsp. pretiosum OX=103721 GN=rpsE PE=3 SV=1	0	58.221	60.199	10	12	10	1	201	20.688	10.7	High	High		1.345	85.3	114.7	10	10	7.377	0	32.6994	10
FALSE	High	Master Protein	A0A347PUD7	Multifunctional fusion protein OS=Actinosynnema pretiosum subsp. pretiosum OX=103721 GN=glyQ PE=3 SV=1	0	72.2062	20.6061	17	17	16	1	990	106.085	5.14	High	High		1.344	85.3	114.7	16	16	1.093	1	44.1701	17
FALSE	High	Master Protein	A0A347Q9R5	Uracil phosphoribosyltransferase OS=Actinosynnema pretiosum subsp. pretiosum OX=103721 GN=upp PE=3 SV=1	0	10.9233	16.4251	3	3	3	1	207	22.192	5.58	High	High		1.344	85.3	114.7	3	3	0.701	0	8.62055	3
FALSE	High	Master Protein	A0A347PRP4	Alpha-L-Rha alpha-1,3-L-rhamnosyltransferase OS=Actinosynnema pretiosum subsp. pretiosum OX=103721 GN=APASM_0057 PE=4 SV=1	0	14.8331	3.84287	4	4	4	1	1171	125.952	5.34	High	High		1.34	85.5	114.5	4	4	0.145	0	7.81327	4
FALSE	High	Master Protein	A0A347PVB0	Asparagine synthetase OS=Actinosynnema pretiosum subsp. pretiosum OX=103721 GN=APASM_1323 PE=4 SV=1	0	45.5586	20.4509	11	11	11	1	621	69.864	7.39	High	High		1.338	85.5	114.5	11	11	0.855	0	28.7021	11
FALSE	High	Master Protein	A0A347PXR5	MoxR-like ATPase OS=Actinosynnema pretiosum subsp. pretiosum OX=103721 GN=APASM_2178 PE=4 SV=1	0	50.8786	36.1272	10	12	9	1	346	37.648	6.19	High	High		1.337	85.6	114.4	10	10	2.008	1	31.0069	10
FALSE	High	Master Protein	A0A347QA68	30S ribosomal protein S13 OS=Actinosynnema pretiosum subsp. pretiosum OX=103721 GN=rpsM PE=3 SV=1	0	27.155	46.0317	8	8	8	1	126	14.53	10.3	High	High		1.332	85.8	114.2	8	8	9	0	19.8512	8
FALSE	High	Master Protein	A0A347Q8L0	D-3-phosphoglycerate dehydrogenase OS=Actinosynnema pretiosum subsp. pretiosum OX=103721 GN=APASM_5973 PE=3 SV=1	0	104.543	40.6015	14	19	14	1	532	54.431	5.08	High	High		1.332	85.8	114.2	14	14	3.771	0	66.0951	14
FALSE	High	Master Protein	A0A347Q9T0	Uncharacterized protein OS=Actinosynnema pretiosum subsp. pretiosum OX=103721 GN=APASM_6393 PE=4 SV=1	0	10.6991	9.80392	4	4	4	1	408	44.772	5	High	High		1.316	86.4	113.6	4	4	0.346	0	4.17231	4
FALSE	High	Master Protein	A0A347Q285	Uncharacterized protein OS=Actinosynnema pretiosum subsp. pretiosum OX=103721 GN=APASM_3748 PE=4 SV=1	0	6.6716	20.3125	3	3	3	1	192	19.344	8.03	High	High	Acetyl [N-Term]	1.316	86.4	113.6	3	3	0.778	0	4.23595	3
FALSE	High	Master Protein	A0A347QA80	50S ribosomal protein L18 OS=Actinosynnema pretiosum subsp. pretiosum OX=103721 GN=rplR PE=3 SV=1	0	18.0584	34.4262	7	8	7	1	122	13.087	10.93	High	High		1.311	86.5	113.5	7	7	6.743	0	17.6985	7
FALSE	High	Master Protein	A0A347PUE2	Cold shock protein CspA OS=Actinosynnema pretiosum subsp. pretiosum OX=103721 GN=APASM_1005 PE=4 SV=1	0	13.2033	48.5294	4	4	3	1	68	7.524	5.24	High	High		1.308	86.6	113.4	4	4	3.642	1	9.91746	4
FALSE	High	Master Protein	A0A347PWB0	Uncharacterized protein OS=Actinosynnema pretiosum subsp. pretiosum OX=103721 GN=APASM_1673 PE=4 SV=1	0	56.3341	49	11	13	11	1	300	33.112	5.69	High	High		1.307	86.7	113.3	12	12	3.833	0	35.0524	11
FALSE	High	Master Protein	A0A347QBG2	Single-stranded DNA-binding protein OS=Actinosynnema pretiosum subsp. pretiosum OX=103721 GN=APASM_6975 PE=3 SV=1	0	30.6598	39.881	5	6	5	1	168	17.538	5.38	High	High		1.303	86.9	113.1	5	5	3.642	0	17.6723	5
FALSE	High	Master Protein	A0A347PRW6	Exopolysaccharide biosynthesis glycosyltransferase EpsF OS=Actinosynnema pretiosum subsp. pretiosum OX=103721 GN=APASM_0129 PE=4 SV=1	0	62.1169	23.3886	11	14	11	1	543	59.583	7.47	High	High		1.297	87.1	112.9	11	11	1.712	0	37.0499	11
FALSE	High	Master Protein	A0A347PSF2	ATP-dependent Clp protease OS=Actinosynnema pretiosum subsp. pretiosum OX=103721 GN=APASM_0315 PE=3 SV=1	0	351.832	58.4507	49	69	46	1	852	94.659	5.73	High	High		1.291	87.3	112.7	51	51	17.372	3	215.421	49
FALSE	High	Master Protein	A0A1U9Y7R8	Uncharacterized protein OS=Actinosynnema pretiosum subsp. pretiosum OX=103721 GN=APASM_3221 PE=4 SV=1	0	12.7288	30.4348	4	5	4	1	115	12.911	5.15	High	High		1.284	87.6	112.4	4	4	3.217	0	11.9447	4
FALSE	High	Master Protein	A0A347QA25	60 kDa chaperonin OS=Actinosynnema pretiosum subsp. pretiosum OX=103721 GN=groL PE=3 SV=1	0	153.144	53.6044	22	29	22	1	541	56.234	5.36	High	High		1.276	87.9	112.1	22	22	7.62	0	76.9932	22
FALSE	High	Master Protein	A0A347PTX7	GTP cyclohydrolase 1 type 2 homolog OS=Actinosynnema pretiosum subsp. pretiosum OX=103721 GN=APASM_0840 PE=3 SV=1	0	23.6142	26.3158	7	7	7	1	380	39.617	5.15	High	High		1.269	88.1	111.9	7	7	1.336	0	12.5408	7
FALSE	High	Master Protein	A0A347QA91	50S ribosomal protein L22 OS=Actinosynnema pretiosum subsp. pretiosum OX=103721 GN=rplV PE=3 SV=1	0	52.4507	42.1053	4	6	4	1	133	14.849	11.05	High	High		1.266	88.2	111.8	4	4	9	0	24.7797	4
FALSE	High	Master Protein	A0A347Q7A3	Phenylalanine--tRNA ligase alpha subunit OS=Actinosynnema pretiosum subsp. pretiosum OX=103721 GN=pheS PE=3 SV=1	0	25.1411	22.8169	9	9	9	1	355	38.8	5.2	High	High		1.266	88.3	111.7	9	9	1.462	0	13.9711	9
FALSE	High	Master Protein	A0A347QA92	30S ribosomal protein S19 OS=Actinosynnema pretiosum subsp. pretiosum OX=103721 GN=rpsS PE=3 SV=1	0	16.5084	22.5806	3	3	3	1	93	10.632	10.61	High	High		1.263	88.4	111.6	3	3	2.981	0	8.77131	3
FALSE	High	Master Protein	A0A347PUQ0	Dihydrofolate synthase OS=Actinosynnema pretiosum subsp. pretiosum OX=103721 GN=APASM_1113 PE=3 SV=1	0	7.50614	8.84956	3	3	3	1	452	47.627	4.91	High	High		1.253	88.8	111.2	2	2	0.304	0	3.94864	3
FALSE	High	Master Protein	A0A347PU17	Glutamine synthetase OS=Actinosynnema pretiosum subsp. pretiosum OX=103721 GN=APASM_0880 PE=3 SV=1	0	147.739	64.7679	23	36	23	1	474	53.274	5.3	High	High		1.252	88.8	111.2	25	25	18.055	0	101.17	23
FALSE	High	Master Protein	A0A347Q6M6	Integration host factor OS=Actinosynnema pretiosum subsp. pretiosum OX=103721 GN=APASM_5289 PE=4 SV=1	0	23.4503	49.5238	7	8	7	1	105	11.512	10.26	High	High		1.25	88.9	111.1	7	7	9	0	13.5536	7
FALSE	High	Master Protein	A0A347PV94	Dihydrolipoamide acetyltransferase component of pyruvate dehydrogenase complex OS=Actinosynnema pretiosum subsp. pretiosum OX=103721 GN=APASM_1307 PE=3 SV=1	0	138.03	41.8848	20	26	20	1	573	59.375	4.84	High	High		1.243	89.2	110.8	19	19	6.88	0	88.0685	20
FALSE	High	Master Protein	A0A347PTM0	Cytokinin riboside 5'-monophosphate phosphoribohydrolase OS=Actinosynnema pretiosum subsp. pretiosum OX=103721 GN=APASM_0733 PE=3 SV=1	0	9.00278	10.4	3	3	3	1	250	27.622	5.86	High	High		1.242	89.2	110.8	2	2	0.638	0	5.7294	3
FALSE	High	Master Protein	A0A347QBG3	30S ribosomal protein S18 OS=Actinosynnema pretiosum subsp. pretiosum OX=103721 GN=rpsR PE=3 SV=1	0	12.2106	35.443	3	3	3	1	79	9	10.37	High	High		1.239	89.3	110.7	3	3	1.683	0	6.58618	3
FALSE	High	Master Protein	A0A347PUU2	50S ribosomal protein L27 OS=Actinosynnema pretiosum subsp. pretiosum OX=103721 GN=rpmA PE=3 SV=1	0	15.9357	41.3793	3	3	3	1	87	9.201	11.03	High	High		1.237	89.4	110.6	3	3	1.683	0	10.3264	3
FALSE	High	Master Protein	A0A347PVG6	Protein RecA OS=Actinosynnema pretiosum subsp. pretiosum OX=103721 GN=recA PE=3 SV=1	0	13.5716	20.4611	5	5	5	1	347	37.008	5.53	High	High		1.234	89.5	110.5	5	5	0.73	0	6.90322	5
FALSE	High	Master Protein	A0A347PUS4	Nucleoside diphosphate kinase OS=Actinosynnema pretiosum subsp. pretiosum OX=103721 GN=ndk PE=3 SV=1	0	23.8072	37.5	6	7	6	1	136	14.717	5.34	High	High		1.226	89.8	110.2	6	6	4.012	0	16.9703	6
FALSE	High	Master Protein	A0A347QAC4	Transcription termination/antitermination protein NusG OS=Actinosynnema pretiosum subsp. pretiosum OX=103721 GN=nusG PE=3 SV=1	0	13.514	12.782	4	5	4	1	266	28.864	4.44	High	High		1.221	90	110	4	4	1.154	0	9.26988	4
FALSE	High	Master Protein	A0A347QA66	30S ribosomal protein S4 OS=Actinosynnema pretiosum subsp. pretiosum OX=103721 GN=rpsD PE=3 SV=1	0	95.1719	65.1741	13	17	13	1	201	23.144	10.21	High	High		1.203	90.8	109.2	13	13	15.379	0	53.5387	13
FALSE	High	Master Protein	A0A347QAP3	Uncharacterized protein OS=Actinosynnema pretiosum subsp. pretiosum OX=103721 GN=APASM_6706 PE=4 SV=1	0	21.7524	47.8788	6	6	6	1	165	17.38	5.35	High	High		1.203	90.8	109.2	6	6	3.642	0	11.7467	6
FALSE	High	Master Protein	A0A347QA48	50S ribosomal protein L13 OS=Actinosynnema pretiosum subsp. pretiosum OX=103721 GN=rplM PE=3 SV=1	0	8.50988	15.6463	3	3	3	1	147	16.207	10.08	High	High		1.203	90.8	109.2	3	3	1.154	0	6.48447	3
FALSE	High	Master Protein	A0A1U9Y7R3	FAD-binding protein OS=Actinosynnema pretiosum subsp. pretiosum OX=103721 GN=APASM_3214 PE=4 SV=1	0	73.0285	38.0952	16	19	16	1	441	48.094	5.6	High	High		1.201	90.9	109.1	17	17	4.754	0	47.7474	16
FALSE	High	Master Protein	A0A347Q7A9	50S ribosomal protein L20 OS=Actinosynnema pretiosum subsp. pretiosum OX=103721 GN=rplT PE=3 SV=1	0	35.4749	56.5891	6	9	6	1	129	14.577	10.96	High	High		1.199	91	109	7	7	9	0	22.6498	6
FALSE	High	Master Protein	A0A347QA96	50S ribosomal protein L3 OS=Actinosynnema pretiosum subsp. pretiosum OX=103721 GN=rplC PE=3 SV=1	0	28.8229	31.3433	7	7	7	1	201	21.073	10.3	High	High		1.198	91	109	7	7	1.929	0	16.978	7
FALSE	High	Master Protein	A0A347PRK0	Peptidyl-prolyl cis-trans isomerase OS=Actinosynnema pretiosum subsp. pretiosum OX=103721 GN=APASM_0013 PE=3 SV=1	0	12.256	24.7253	3	3	3	1	182	19.398	6.09	High	High		1.193	91.2	108.8	3	3	0.701	0	7.57596	3
FALSE	High	Master Protein	A0A347QBG1	30S ribosomal protein S6 OS=Actinosynnema pretiosum subsp. pretiosum OX=103721 GN=rpsF PE=3 SV=1	0	38.3672	55.6522	6	7	6	1	115	12.564	9.64	High	High		1.187	91.5	108.5	6	6	9	0	20.342	6
FALSE	High	Master Protein	A0A347PUN5	Trigger factor OS=Actinosynnema pretiosum subsp. pretiosum OX=103721 GN=tig PE=3 SV=1	0	51.9865	21.4751	8	10	8	1	461	50.859	4.58	High	High		1.185	91.5	108.5	8	8	1.424	0	29.1529	8
FALSE	High	Master Protein	A0A347Q981	Methylcrotonyl-CoA carboxylase biotin-containing subunit OS=Actinosynnema pretiosum subsp. pretiosum OX=103721 GN=APASM_6194 PE=4 SV=1	0	260.237	60.5304	31	52	30	1	641	67.323	5.29	High	High		1.183	91.6	108.4	33	33	10.078	1	173.289	31
FALSE	High	Master Protein	A0A347PS65	cAMP-binding protein OS=Actinosynnema pretiosum subsp. pretiosum OX=103721 GN=APASM_0228 PE=4 SV=1	0	61.8163	63.3929	11	12	11	1	224	24.738	9.23	High	High		1.176	91.9	108.1	11	11	6.197	0	39.2394	11
FALSE	High	Master Protein	A0A347Q8B2	50S ribosomal protein L19 OS=Actinosynnema pretiosum subsp. pretiosum OX=103721 GN=rplS PE=3 SV=1	0	21.6266	52.9412	5	5	5	1	119	13.329	10.68	High	High		1.166	92.3	107.7	5	5	2.594	0	15.8018	5
FALSE	High	Master Protein	A0A347QAC5	Protein translocase subunit SecE OS=Actinosynnema pretiosum subsp. pretiosum OX=103721 GN=secE PE=3 SV=1	0	14.7513	28.6765	4	4	4	1	136	15.389	10.59	High	High		1.165	92.4	107.6	4	4	2.162	0	10.9148	4
FALSE	High	Master Protein	A0A347Q815	30S ribosomal protein S15 OS=Actinosynnema pretiosum subsp. pretiosum OX=103721 GN=rpsO PE=3 SV=1	0	38.062	64.0449	9	11	9	1	89	10.376	10.55	High	High		1.163	92.5	107.5	9	9	67.129	0	21.7464	9
FALSE	High	Master Protein	A0A347QA93	50S ribosomal protein L2 OS=Actinosynnema pretiosum subsp. pretiosum OX=103721 GN=rplB PE=3 SV=1	0	119.005	58.1227	17	25	17	1	277	30.26	11.33	High	High		1.147	93.1	106.9	17	17	35.517	0	67.5315	17
FALSE	High	Master Protein	A0A347QA94	50S ribosomal protein L23 OS=Actinosynnema pretiosum subsp. pretiosum OX=103721 GN=rplW PE=3 SV=1	0	33.405	51.5152	5	7	5	1	99	10.922	10.1	High	High		1.141	93.4	106.6	5	5	13.678	0	17.4872	5
FALSE	High	Master Protein	A0A347Q8Y4	ATP synthase subunit a OS=Actinosynnema pretiosum subsp. pretiosum OX=103721 GN=atpB PE=3 SV=1	0	24.1569	12.6437	3	5	3	1	261	28.913	7.58	High	High		1.141	93.4	106.6	4	4	3.217	0	10.5359	3
FALSE	High	Master Protein	A0A347Q6N6	Elongation factor P OS=Actinosynnema pretiosum subsp. pretiosum OX=103721 GN=efp PE=3 SV=1	0	19.1977	26.738	4	5	4	1	187	20.162	5.38	High	High		1.128	94	106	4	4	3.217	0	10.2492	4
FALSE	High	Master Protein	A0A347Q3U2	ThiJ/PfpI family protein OS=Actinosynnema pretiosum subsp. pretiosum OX=103721 GN=APASM_4305 PE=4 SV=1	0	32.5285	23.2759	5	7	5	1	232	24.362	4.89	High	High		1.127	94	106	5	5	2.162	0	21.7096	5
FALSE	High	Master Protein	A0A347PY64	Oxidoreductase OS=Actinosynnema pretiosum subsp. pretiosum OX=103721 GN=APASM_2327 PE=4 SV=1	0	9.79639	17.3077	3	3	3	1	260	27.84	5.82	High	High		1.126	94.1	105.9	3	3	0.874	0	8.06655	3
FALSE	High	Master Protein	A0A347Q6H4	Glucose-6-phosphate isomerase OS=Actinosynnema pretiosum subsp. pretiosum OX=103721 GN=APASM_5237 PE=3 SV=1	0	74.5896	33.3952	14	15	14	1	539	55.514	4.82	High	High		1.115	94.6	105.4	13	13	2.775	0	39.7376	14
FALSE	High	Master Protein	A0A347Q3L5	Methylcrotonyl-CoA carboxylase biotin-containing subunit OS=Actinosynnema pretiosum subsp. pretiosum OX=103721 GN=APASM_4228 PE=4 SV=1	0	562.862	54.2195	76	122	75	1	1813	194.561	5.77	High	High		1.106	95	105	79	79	7.859	1	376.415	76
FALSE	High	Master Protein	A0A347Q680	Histidine kinase OS=Actinosynnema pretiosum subsp. pretiosum OX=103721 GN=APASM_5143 PE=4 SV=1	0	87.4448	23.2653	23	25	22	1	1470	156.853	4.96	High	High		1.103	95.1	104.9	23	23	0.778	1	50.897	23
FALSE	High	Master Protein	A0A347QA67	30S ribosomal protein S11 OS=Actinosynnema pretiosum subsp. pretiosum OX=103721 GN=rpsK PE=3 SV=1	0	24.8	27.4074	6	8	6	1	135	14.473	11.41	High	High		1.093	95.5	104.5	7	7	9	0	17.8418	6
FALSE	High	Master Protein	A0A347PTH3	Uncharacterized protein OS=Actinosynnema pretiosum subsp. pretiosum OX=103721 GN=APASM_0686 PE=4 SV=1	0	22.1429	24.4131	5	5	5	1	213	22.694	4.64	High	High		1.08	96.1	103.9	5	5	1.424	0	13.0888	5
FALSE	High	Master Protein	A0A347Q9N2	Biotin carboxylase of acetyl-CoA carboxylase OS=Actinosynnema pretiosum subsp. pretiosum OX=103721 GN=APASM_6345 PE=4 SV=1	0	301.147	77.381	36	68	36	1	588	61.831	5.33	High	High		1.08	96.2	103.8	38	38	28.764	0	212.85	36
FALSE	High	Master Protein	A0A347Q733	Phage tail sheath protein FI OS=Actinosynnema pretiosum subsp. pretiosum OX=103721 GN=APASM_5446 PE=4 SV=1	0	87.5622	42.4125	14	18	14	1	514	54.949	5.16	High	High		1.079	96.2	103.8	14	14	3.924	0	49.8873	14
FALSE	High	Master Protein	A0A347Q5B3	Putative calcium binding protein OS=Actinosynnema pretiosum subsp. pretiosum OX=103721 GN=APASM_4826 PE=4 SV=1	0	31.087	39.011	6	7	6	1	182	20.179	4.51	High	High		1.077	96.3	103.7	7	7	3.329	0	20.8257	6
FALSE	High	Master Protein	A0A347Q8L3	Acetolactate synthase small subunit OS=Actinosynnema pretiosum subsp. pretiosum OX=103721 GN=APASM_5976 PE=4 SV=1	0	20.4382	42.8571	6	7	6	1	168	18.312	9.45	High	High		1.075	96.4	103.6	6	6	1.929	0	15.9401	6
FALSE	High	Master Protein	A0A347PUU1	50S ribosomal protein L21 OS=Actinosynnema pretiosum subsp. pretiosum OX=103721 GN=rplU PE=3 SV=1	0	19.4354	28.1553	3	4	3	1	103	11.086	9.73	High	High		1.074	96.4	103.6	3	3	5.31	0	9.12728	3
FALSE	High	Master Protein	A0A347Q6K9	Phosphopantothenoylcysteine decarboxylase OS=Actinosynnema pretiosum subsp. pretiosum OX=103721 GN=APASM_5272 PE=4 SV=1	0	21.3271	33.7017	4	5	4	1	181	18.834	7.66	High	High		1.073	96.5	103.5	4	4	2.162	0	15.3665	4
FALSE	High	Master Protein	A0A347Q8G3	Pyruvate carboxylase OS=Actinosynnema pretiosum subsp. pretiosum OX=103721 GN=APASM_5926 PE=4 SV=1	0	632.78	71.6444	65	157	64	1	1125	120.226	5.6	High	High		1.072	96.5	103.5	70	70	54.753	0	483.969	65
FALSE	High	Master Protein	A0A347QBM4	Ribonuclease P protein component OS=Actinosynnema pretiosum subsp. pretiosum OX=103721 GN=APASM_7037 PE=3 SV=1	0	32.406	61.2245	4	5	4	1	98	10.627	12.06	High	High		1.071	96.6	103.4	4	4	9	0	19.1319	4
FALSE	High	Master Protein	A0A347QAA0	30S ribosomal protein S7 OS=Actinosynnema pretiosum subsp. pretiosum OX=103721 GN=rpsG PE=3 SV=1	0	56.5043	57.0513	9	12	9	1	156	17.508	10.45	High	High		1.044	97.8	102.2	9	9	11.328	0	35	9
FALSE	High	Master Protein	A0A347QA64	50S ribosomal protein L17 OS=Actinosynnema pretiosum subsp. pretiosum OX=103721 GN=APASM_6527 PE=3 SV=1	0	19.2861	28.2486	5	5	5	1	177	19.344	6.39	High	High		1.026	98.7	101.3	5	5	1.61	0	13.9088	5
FALSE	High	Master Protein	A0A347PWW5	Uncharacterized protein OS=Actinosynnema pretiosum subsp. pretiosum OX=103721 GN=APASM_1878 PE=4 SV=1	0	35.3272	66.055	6	9	6	1	109	12.425	4.74	High	High		1.016	99.2	100.8	6	6	12.335	0	24.3986	6
FALSE	High	Master Protein	A0A347Q8J7	DNA-binding protein HU / low-complexity, AKP-rich domain OS=Actinosynnema pretiosum subsp. pretiosum OX=103721 GN=APASM_5960 PE=3 SV=1	0	65.4016	44.2105	15	16	15	1	285	28.213	11.81	High	High		1.012	99.4	100.6	14	14	5.952	0	40.9055	15
